# Supplementary material for: N-[(2S)-4-Chloro-2-(l-menthyloxy)-5-oxo-2,5-dihydro-3-furyl]-l-alanine
Source: Acta Crystallogr Sect E Struct Rep Online. 2009 Apr 10;65(Pt 5):o1030. doi: 10.1107/S1600536809012720 (PMC2977713; doi:10.1107/S1600536809012720)
Supplement: Supplementary file 1 [file e-65-o1030-sup1.cif]

##############################################################################
###                                                                        ###
###        Electronic paper (Acta Crystallographica Section E)             ###
###                                                                        ###
##############################################################################
#                                                                            #
# This CIF contains the data in a paper accepted for publication in Acta     #
# Crystallographica Section E. It conforms to the requirements of Notes      #
# for Authors for Section E, and has been peer reviewed under the auspices   #
# of the IUCr Commission on Journals.                                        #
#                                                                            #
# Full details of the Crystallographic Information File format               #
# are given in the paper "The Crystallographic Information File (CIF):       #
# a New Standard Archive File for Crystallography" by S. R. Hall, F. H.      #
# Allen and I. D. Brown [Acta Cryst. (1991), A47, 655-685].                  #
#                                                                            #
# The current version of the core CIF dictionary is obtainable from          #
# ftp://ftp.iucr.org/pub/cif_core.dic. The current version number is 2.4.    #
#                                                                            #
# Software is freely available for graphical display of the structure(s) in  #
# this CIF.  For information consult the CIF home page http://www.iucr.org/  #
# cif/home.html                                                              #
#                                                                            #
# This file may be used for bona fide research purposes within the           #
# scientific community so long as proper attribution is given to the journal # 
# article from which it was obtained.                                        #
#                                                                            #
##############################################################################
                                             
data_I
_audit_creation_method     SHELXL-97
_chemical_name_systematic
;
<i>N</i>-[(2<i>S</i>)-4-Chloro-2-(L-menthyloxy)-5-oxo-
2,5-dihydro-3-furyl]-L-alanine
;
_chemical_name_common     ?
_chemical_formula_moiety     'C17 H26 Cl N O5'
_chemical_formula_sum     'C17 H26 Cl N O5'
_chemical_formula_weight     359.84
_chemical_melting_point     ?
_symmetry_cell_setting     orthorhombic
_symmetry_space_group_name_H-M     'P 21 21 2'
_symmetry_space_group_name_Hall     'P 2 2ab'
loop_
    _symmetry_equiv_pos_as_xyz
    'x, y, z'
    '-x, -y, z'
    '-x+1/2, y+1/2, -z'
    'x+1/2, -y+1/2, -z'
_cell_length_a     11.2481(15)
_cell_length_b     19.642(2)
_cell_length_c     9.0668(11)
_cell_angle_alpha     90.00
_cell_angle_beta     90.00
_cell_angle_gamma     90.00
_cell_volume     2003.1(4)
_cell_formula_units_Z     4
_cell_measurement_reflns_used     2460
_cell_measurement_theta_min     2.25
_cell_measurement_theta_max     20.47
_cell_measurement_temperature     293(2)
_exptl_crystal_description     block
_exptl_crystal_colour     colorless
_exptl_crystal_size_max     0.30
_exptl_crystal_size_mid     0.23
_exptl_crystal_size_min     0.18
_exptl_crystal_density_diffrn     1.193
_exptl_crystal_density_meas     ?
_exptl_crystal_density_method     'not measured'
_exptl_crystal_F_000     768.0
_exptl_absorpt_coefficient_mu     0.214
_exptl_absorpt_correction_type     multi-scan
_exptl_absorpt_process_details     '(SADABS; Bruker, 2004)'
_exptl_absorpt_correction_T_min     0.7609
_exptl_absorpt_correction_T_max     0.8457
_exptl_special_details
;
;
_diffrn_ambient_temperature     293(2)
_diffrn_radiation_type     MoK\a
_diffrn_radiation_wavelength     0.71073
_diffrn_radiation_source     'fine-focus sealed tube'
_diffrn_radiation_monochromator     graphite
_diffrn_measurement_device_type     'Bruker APEXII area-detector diffractometer'
_diffrn_measurement_method     ' \w scan'
_diffrn_detector_area_resol_mean     ?
_diffrn_reflns_number     10244
_diffrn_reflns_av_R_equivalents     0.0367
_diffrn_reflns_av_sigmaI/netI     0.0421
_diffrn_reflns_theta_min     2.07
_diffrn_reflns_theta_max     25.00
_diffrn_reflns_theta_full     25.00
_diffrn_measured_fraction_theta_max     1.000
_diffrn_measured_fraction_theta_full     1.000
_diffrn_reflns_limit_h_min     -13
_diffrn_reflns_limit_h_max     11
_diffrn_reflns_limit_k_min     -23
_diffrn_reflns_limit_k_max     22
_diffrn_reflns_limit_l_min     -10
_diffrn_reflns_limit_l_max     7
_diffrn_standards_number     0
_diffrn_standards_interval_count     ?
_diffrn_standards_interval_time     ?
_diffrn_standards_decay_%     ?
_refine_special_details
;
Refinement of <i>F</i>^2^ against ALL reflections. The weighted <i>R</i>-factor
<i>wR</i> and goodness of fit <i>S</i> are based on <i>F</i>^2^, conventional
<i>R</i>-factors <i>R</i> are based on <i>F</i>, with <i>F</i> set to zero for
negative <i>F</i>^2^. The threshold expression of <i>F</i>^2^ >
\s(<i>F</i>^2^) is used only for calculating <i>R</i>-factors(gt) <i>etc</i>.
and is not relevant to the choice of reflections for refinement.
<i>R</i>-factors based on <i>F</i>^2^ are statistically about twice as large
as those based on <i>F</i>, and <i>R</i>- factors based on ALL data will be
even larger.
;
_reflns_number_total     3534
_reflns_number_gt     2879
_reflns_threshold_expression     >2sigma(I)
_refine_ls_structure_factor_coef     Fsqd
_refine_ls_matrix_type     full
_refine_ls_R_factor_all     0.0584
_refine_ls_R_factor_gt     0.0460
_refine_ls_wR_factor_gt     0.1117
_refine_ls_wR_factor_ref     0.1200
_refine_ls_goodness_of_fit_ref     1.075
_refine_ls_restrained_S_all     1.247
_refine_ls_number_reflns     3534
_refine_ls_number_parameters     222
_refine_ls_number_restraints     312
_refine_ls_hydrogen_treatment     constr
_refine_ls_weighting_scheme     calc
_refine_ls_weighting_details
         'calc w=1/[\s^2^(Fo^2^)+(0.0567P)^2^+0.3483P] where P=(Fo^2^+2Fc^2^)/3'
_atom_sites_solution_hydrogens     geom
_atom_sites_solution_primary     direct
_atom_sites_solution_secondary     difmap
_refine_ls_shift/su_max     0.000
_refine_ls_shift/su_mean     0.000
_refine_diff_density_max     0.326
_refine_diff_density_min     -0.336
_refine_ls_extinction_method     none
_refine_ls_extinction_coef     ?
_refine_ls_abs_structure_details     'Flack (1983), 1499 Friedel pairs'
_refine_ls_abs_structure_Flack     0.00(10)
loop_
    _atom_type_symbol
    _atom_type_description
    _atom_type_scat_dispersion_real
    _atom_type_scat_dispersion_imag
    _atom_type_scat_source
    'C' 'C' 0.0033 0.0016
                         'International Tables Vol C Tables 4.2.6.8 and 6.1.1.4'
    'H' 'H' 0.0000 0.0000
                         'International Tables Vol C Tables 4.2.6.8 and 6.1.1.4'
    'N' 'N' 0.0061 0.0033
                         'International Tables Vol C Tables 4.2.6.8 and 6.1.1.4'
    'O' 'O' 0.0106 0.0060
                         'International Tables Vol C Tables 4.2.6.8 and 6.1.1.4'
    'Cl' 'Cl' 0.1484 0.1585
                         'International Tables Vol C Tables 4.2.6.8 and 6.1.1.4'
_computing_data_collection     'APEX2 (Bruker, 2004)'
_computing_cell_refinement     'SAINT (Bruker, 2004)'
_computing_data_reduction     'SAINT (Bruker, 2004)'
_computing_structure_solution     'SHELXS97 (Sheldrick, 2008)'
_computing_structure_refinement     'SHELXL97 (Sheldrick, 2008)'
_computing_molecular_graphics     'XP in SHELXTL (Sheldrick, 2008)'
_computing_publication_material     'SHELXL-97 (Sheldrick, 2008)'
loop_
    _atom_site_type_symbol
    _atom_site_label
    _atom_site_fract_x
    _atom_site_fract_y
    _atom_site_fract_z
    _atom_site_U_iso_or_equiv
    _atom_site_adp_type
    _atom_site_calc_flag
    _atom_site_refinement_flags
    _atom_site_occupancy
    _atom_site_disorder_assembly
    _atom_site_disorder_group
    C C1 0.4798(4) 0.78198(19) 0.8644(4) 0.0536(9) Uani d U 1 . .
    H H1 0.5545 0.7992 0.8232 0.064 Uiso calc R 1 . .
    C C2 0.4754(4) 0.79762(19) 1.0295(4) 0.0619(10) Uani d U 1 . .
    H H2 0.3996 0.7797 1.0661 0.074 Uiso calc R 1 . .
    C C3 0.5733(5) 0.7571(2) 1.1058(6) 0.0907(13) Uani d U 1 . .
    H H3A 0.6499 0.7742 1.0735 0.109 Uiso calc R 1 . .
    H H3B 0.5677 0.7645 1.2114 0.109 Uiso calc R 1 . .
    C C4 0.5674(6) 0.6817(2) 1.0753(6) 0.0968(14) Uani d U 1 . .
    H H4A 0.6345 0.6594 1.1219 0.116 Uiso calc R 1 . .
    H H4B 0.4953 0.6633 1.1185 0.116 Uiso calc R 1 . .
    C C5 0.5686(6) 0.6664(2) 0.9133(6) 0.0897(13) Uani d U 1 . .
    H H5 0.6455 0.6807 0.8729 0.108 Uiso calc R 1 . .
    C C6 0.4707(4) 0.70649(18) 0.8358(4) 0.0651(10) Uani d U 1 . .
    H H6A 0.4756 0.6983 0.7305 0.078 Uiso calc R 1 . .
    H H6B 0.3940 0.6903 0.8696 0.078 Uiso calc R 1 . .
    C C7 0.5537(6) 0.5895(2) 0.8864(7) 0.1183(17) Uani d U 1 . .
    H H7A 0.6122 0.5650 0.9423 0.177 Uiso calc R 1 . .
    H H7B 0.5640 0.5799 0.7833 0.177 Uiso calc R 1 . .
    H H7C 0.4756 0.5756 0.9167 0.177 Uiso calc R 1 . .
    C C8 0.4770(5) 0.8738(2) 1.0660(5) 0.0761(12) Uani d U 1 . .
    H H8 0.4168 0.8955 1.0038 0.091 Uiso calc R 1 . .
    C C9 0.4415(6) 0.8870(3) 1.2264(6) 0.1027(15) Uani d U 1 . .
    H H9A 0.3749 0.8587 1.2517 0.154 Uiso calc R 1 . .
    H H9B 0.4200 0.9340 1.2381 0.154 Uiso calc R 1 . .
    H H9C 0.5072 0.8765 1.2900 0.154 Uiso calc R 1 . .
    C C10 0.5941(6) 0.9084(3) 1.0329(7) 0.1110(16) Uani d U 1 . .
    H H10A 0.6546 0.8904 1.0967 0.166 Uiso calc R 1 . .
    H H10B 0.5864 0.9565 1.0491 0.166 Uiso calc R 1 . .
    H H10C 0.6156 0.9001 0.9321 0.166 Uiso calc R 1 . .
    C C11 0.3749(3) 0.81985(15) 0.6456(3) 0.0374(7) Uani d U 1 . .
    H H11 0.4534 0.8277 0.6018 0.045 Uiso calc R 1 . .
    C C12 0.2880(3) 0.87618(15) 0.6067(3) 0.0347(7) Uani d U 1 . .
    C C13 0.1874(3) 0.84593(15) 0.5583(4) 0.0383(7) Uani d U 1 . .
    C C14 0.2086(3) 0.77365(15) 0.5426(4) 0.0393(7) Uani d U 1 . .
    C C15 0.2405(3) 0.99911(15) 0.6191(4) 0.0427(8) Uani d U 1 . .
    H H15 0.1863 0.9920 0.5359 0.051 Uiso calc R 1 . .
    C C16 0.1683(3) 1.00945(19) 0.7577(5) 0.0611(10) Uani d U 1 . .
    H H16A 0.1188 0.9704 0.7741 0.092 Uiso calc R 1 . .
    H H16B 0.1193 1.0492 0.7469 0.092 Uiso calc R 1 . .
    H H16C 0.2208 1.0154 0.8402 0.092 Uiso calc R 1 . .
    C C17 0.3137(3) 1.06179(15) 0.5905(4) 0.0428(8) Uani d U 1 . .
    Cl Cl1 0.04908(8) 0.87823(4) 0.51989(12) 0.0612(3) Uani d . 1 . .
    N N1 0.3197(2) 0.94048(12) 0.6313(3) 0.0440(7) Uani d . 1 . .
    H H1A 0.3922 0.9481 0.6563 0.053 Uiso calc R 1 . .
    O O1 0.3799(2) 0.81852(11) 0.7981(2) 0.0423(5) Uani d . 1 . .
    O O2 0.31972(19) 0.75881(10) 0.5881(3) 0.0426(6) Uani d . 1 . .
    O O3 0.1433(2) 0.72965(11) 0.4945(3) 0.0532(6) Uani d . 1 . .
    O O4 0.2496(2) 1.10975(12) 0.5305(4) 0.0780(10) Uani d . 1 . .
    H H4 0.2919 1.1427 0.5122 0.117 Uiso calc R 1 . .
    O O5 0.4163(2) 1.06720(11) 0.6217(3) 0.0610(7) Uani d . 1 . .
loop_
    _atom_site_aniso_label
    _atom_site_aniso_U_11
    _atom_site_aniso_U_22
    _atom_site_aniso_U_33
    _atom_site_aniso_U_12
    _atom_site_aniso_U_13
    _atom_site_aniso_U_23
    C1 0.061(2) 0.0474(17) 0.0526(19) 0.0069(16) -0.0111(16) 0.0100(15)
    C2 0.080(2) 0.0552(19) 0.051(2) -0.0053(18) -0.0131(18) 0.0075(17)
    C3 0.120(3) 0.078(2) 0.074(2) 0.009(2) -0.036(2) 0.007(2)
    C4 0.135(3) 0.074(3) 0.081(3) 0.019(3) -0.034(3) 0.021(2)
    C5 0.127(3) 0.065(2) 0.077(3) 0.031(2) -0.025(3) 0.016(2)
    C6 0.094(3) 0.0458(19) 0.056(2) 0.0143(19) -0.0131(19) 0.0062(16)
    C7 0.181(4) 0.075(3) 0.099(3) 0.046(3) -0.034(3) 0.014(3)
    C8 0.102(3) 0.064(2) 0.062(2) -0.001(2) -0.015(2) -0.005(2)
    C9 0.141(4) 0.094(3) 0.073(3) -0.006(3) -0.003(3) -0.020(3)
    C10 0.137(4) 0.090(3) 0.107(3) -0.031(3) -0.005(3) -0.008(3)
    C11 0.0426(16) 0.0299(15) 0.0397(18) -0.0006(14) -0.0029(14) 0.0015(13)
    C12 0.0369(15) 0.0272(14) 0.0401(17) -0.0002(13) 0.0019(13) 0.0026(13)
    C13 0.0395(16) 0.0291(14) 0.0463(19) 0.0002(13) -0.0049(14) -0.0001(14)
    C14 0.0437(18) 0.0324(16) 0.0418(19) -0.0012(14) -0.0017(14) -0.0025(14)
    C15 0.0397(16) 0.0267(15) 0.061(2) 0.0010(13) -0.0075(15) 0.0044(15)
    C16 0.053(2) 0.048(2) 0.083(3) -0.0019(17) 0.0107(18) 0.0009(19)
    C17 0.0399(19) 0.0279(15) 0.061(2) 0.0008(14) -0.0058(16) 0.0032(15)
    Cl1 0.0444(5) 0.0433(5) 0.0960(8) 0.0070(4) -0.0225(5) -0.0125(5)
    N1 0.0358(15) 0.0283(14) 0.068(2) -0.0006(12) -0.0108(14) 0.0035(13)
    O1 0.0457(13) 0.0385(12) 0.0426(14) 0.0057(10) -0.0046(10) 0.0046(10)
    O2 0.0428(13) 0.0264(11) 0.0585(15) 0.0032(10) -0.0074(10) -0.0051(10)
    O3 0.0541(14) 0.0321(12) 0.0734(17) -0.0052(11) -0.0091(13) -0.0130(12)
    O4 0.0509(15) 0.0357(14) 0.147(3) -0.0056(12) -0.0219(17) 0.0330(18)
    O5 0.0410(15) 0.0330(12) 0.109(2) -0.0023(10) -0.0109(14) 0.0093(14)
_geom_special_details
;
All e.s.d.'s (except the e.s.d. in the dihedral angle between two l.s. planes)
are estimated using the full covariance matrix. The cell e.s.d.'s are taken
into account individually in the estimation of e.s.d.'s in distances, angles
and torsion angles; correlations between e.s.d.'s in cell parameters are only
used when they are defined by crystal symmetry. An approximate (isotropic)
treatment of cell e.s.d.'s is used for estimating e.s.d.'s involving l.s.
planes.
;
loop_
    _geom_bond_atom_site_label_1
    _geom_bond_atom_site_label_2
    _geom_bond_site_symmetry_2
    _geom_bond_distance
    _geom_bond_publ_flag
    C1 O1 . 1.462(4) ?
    C1 C6 . 1.509(5) ?
    C1 C2 . 1.529(6) ?
    C1 H1 . 0.9800 ?
    C2 C3 . 1.524(6) ?
    C2 C8 . 1.532(6) ?
    C2 H2 . 0.9800 ?
    C3 C4 . 1.509(6) ?
    C3 H3A . 0.9700 ?
    C3 H3B . 0.9700 ?
    C4 C5 . 1.499(8) ?
    C4 H4A . 0.9700 ?
    C4 H4B . 0.9700 ?
    C5 C6 . 1.525(6) ?
    C5 C7 . 1.540(7) ?
    C5 H5 . 0.9800 ?
    C6 H6A . 0.9700 ?
    C6 H6B . 0.9700 ?
    C7 H7A . 0.9600 ?
    C7 H7B . 0.9600 ?
    C7 H7C . 0.9600 ?
    C8 C10 . 1.512(7) ?
    C8 C9 . 1.530(7) ?
    C8 H8 . 0.9800 ?
    C9 H9A . 0.9600 ?
    C9 H9B . 0.9600 ?
    C9 H9C . 0.9600 ?
    C10 H10A . 0.9600 ?
    C10 H10B . 0.9600 ?
    C10 H10C . 0.9600 ?
    C11 O1 . 1.384(4) ?
    C11 O2 . 1.447(4) ?
    C11 C12 . 1.518(4) ?
    C11 H11 . 0.9800 ?
    C12 N1 . 1.331(4) ?
    C12 C13 . 1.351(4) ?
    C13 C14 . 1.447(4) ?
    C13 Cl1 . 1.716(3) ?
    C14 O3 . 1.215(4) ?
    C14 O2 . 1.348(4) ?
    C15 N1 . 1.460(4) ?
    C15 C17 . 1.504(4) ?
    C15 C16 . 1.510(5) ?
    C15 H15 . 0.9800 ?
    C16 H16A . 0.9600 ?
    C16 H16B . 0.9600 ?
    C16 H16C . 0.9600 ?
    C17 O5 . 1.193(4) ?
    C17 O4 . 1.305(4) ?
    N1 H1A . 0.8600 ?
    O4 H4 . 0.8200 ?
loop_
    _geom_angle_atom_site_label_1
    _geom_angle_atom_site_label_2
    _geom_angle_atom_site_label_3
    _geom_angle_site_symmetry_1
    _geom_angle_site_symmetry_3
    _geom_angle
    _geom_angle_publ_flag
    O1 C1 C6 . . 111.1(3) ?
    O1 C1 C2 . . 106.2(3) ?
    C6 C1 C2 . . 111.3(3) ?
    O1 C1 H1 . . 109.4 ?
    C6 C1 H1 . . 109.4 ?
    C2 C1 H1 . . 109.4 ?
    C3 C2 C1 . . 108.5(4) ?
    C3 C2 C8 . . 113.8(4) ?
    C1 C2 C8 . . 114.0(3) ?
    C3 C2 H2 . . 106.7 ?
    C1 C2 H2 . . 106.7 ?
    C8 C2 H2 . . 106.7 ?
    C4 C3 C2 . . 113.4(4) ?
    C4 C3 H3A . . 108.9 ?
    C2 C3 H3A . . 108.9 ?
    C4 C3 H3B . . 108.9 ?
    C2 C3 H3B . . 108.9 ?
    H3A C3 H3B . . 107.7 ?
    C5 C4 C3 . . 112.1(4) ?
    C5 C4 H4A . . 109.2 ?
    C3 C4 H4A . . 109.2 ?
    C5 C4 H4B . . 109.2 ?
    C3 C4 H4B . . 109.2 ?
    H4A C4 H4B . . 107.9 ?
    C4 C5 C6 . . 109.9(4) ?
    C4 C5 C7 . . 110.5(4) ?
    C6 C5 C7 . . 110.8(5) ?
    C4 C5 H5 . . 108.5 ?
    C6 C5 H5 . . 108.5 ?
    C7 C5 H5 . . 108.5 ?
    C1 C6 C5 . . 112.3(4) ?
    C1 C6 H6A . . 109.1 ?
    C5 C6 H6A . . 109.1 ?
    C1 C6 H6B . . 109.1 ?
    C5 C6 H6B . . 109.1 ?
    H6A C6 H6B . . 107.9 ?
    C5 C7 H7A . . 109.5 ?
    C5 C7 H7B . . 109.5 ?
    H7A C7 H7B . . 109.5 ?
    C5 C7 H7C . . 109.5 ?
    H7A C7 H7C . . 109.5 ?
    H7B C7 H7C . . 109.5 ?
    C10 C8 C9 . . 109.9(4) ?
    C10 C8 C2 . . 114.0(4) ?
    C9 C8 C2 . . 111.6(4) ?
    C10 C8 H8 . . 107.0 ?
    C9 C8 H8 . . 107.0 ?
    C2 C8 H8 . . 107.0 ?
    C8 C9 H9A . . 109.5 ?
    C8 C9 H9B . . 109.5 ?
    H9A C9 H9B . . 109.5 ?
    C8 C9 H9C . . 109.5 ?
    H9A C9 H9C . . 109.5 ?
    H9B C9 H9C . . 109.5 ?
    C8 C10 H10A . . 109.5 ?
    C8 C10 H10B . . 109.5 ?
    H10A C10 H10B . . 109.5 ?
    C8 C10 H10C . . 109.5 ?
    H10A C10 H10C . . 109.5 ?
    H10B C10 H10C . . 109.5 ?
    O1 C11 O2 . . 111.2(2) ?
    O1 C11 C12 . . 105.8(2) ?
    O2 C11 C12 . . 104.1(2) ?
    O1 C11 H11 . . 111.8 ?
    O2 C11 H11 . . 111.8 ?
    C12 C11 H11 . . 111.8 ?
    N1 C12 C13 . . 134.1(3) ?
    N1 C12 C11 . . 118.7(3) ?
    C13 C12 C11 . . 107.1(3) ?
    C12 C13 C14 . . 109.0(3) ?
    C12 C13 Cl1 . . 131.5(2) ?
    C14 C13 Cl1 . . 119.5(2) ?
    O3 C14 O2 . . 121.1(3) ?
    O3 C14 C13 . . 129.3(3) ?
    O2 C14 C13 . . 109.6(3) ?
    N1 C15 C17 . . 109.0(2) ?
    N1 C15 C16 . . 111.8(3) ?
    C17 C15 C16 . . 109.1(3) ?
    N1 C15 H15 . . 109.0 ?
    C17 C15 H15 . . 109.0 ?
    C16 C15 H15 . . 109.0 ?
    C15 C16 H16A . . 109.5 ?
    C15 C16 H16B . . 109.5 ?
    H16A C16 H16B . . 109.5 ?
    C15 C16 H16C . . 109.5 ?
    H16A C16 H16C . . 109.5 ?
    H16B C16 H16C . . 109.5 ?
    O5 C17 O4 . . 124.7(3) ?
    O5 C17 C15 . . 124.2(3) ?
    O4 C17 C15 . . 111.1(3) ?
    C12 N1 C15 . . 124.9(3) ?
    C12 N1 H1A . . 117.5 ?
    C15 N1 H1A . . 117.5 ?
    C11 O1 C1 . . 116.8(3) ?
    C14 O2 C11 . . 109.2(2) ?
    C17 O4 H4 . . 109.5 ?
loop_
    _geom_torsion_atom_site_label_1
    _geom_torsion_atom_site_label_2
    _geom_torsion_atom_site_label_3
    _geom_torsion_atom_site_label_4
    _geom_torsion_site_symmetry_1
    _geom_torsion_site_symmetry_2
    _geom_torsion_site_symmetry_3
    _geom_torsion_site_symmetry_4
    _geom_torsion
    _geom_torsion_publ_flag
    O1 C1 C2 C3 . . . . 176.5(3) ?
    C6 C1 C2 C3 . . . . 55.4(5) ?
    O1 C1 C2 C8 . . . . -55.6(5) ?
    C6 C1 C2 C8 . . . . -176.7(4) ?
    C1 C2 C3 C4 . . . . -54.8(6) ?
    C8 C2 C3 C4 . . . . 177.1(4) ?
    C2 C3 C4 C5 . . . . 55.4(7) ?
    C3 C4 C5 C6 . . . . -53.4(7) ?
    C3 C4 C5 C7 . . . . -176.0(5) ?
    O1 C1 C6 C5 . . . . -175.7(4) ?
    C2 C1 C6 C5 . . . . -57.5(5) ?
    C4 C5 C6 C1 . . . . 55.4(6) ?
    C7 C5 C6 C1 . . . . 177.8(5) ?
    C3 C2 C8 C10 . . . . 56.0(6) ?
    C1 C2 C8 C10 . . . . -69.1(5) ?
    C3 C2 C8 C9 . . . . -69.2(6) ?
    C1 C2 C8 C9 . . . . 165.7(4) ?
    O1 C11 C12 N1 . . . . 69.8(3) ?
    O2 C11 C12 N1 . . . . -172.9(3) ?
    O1 C11 C12 C13 . . . . -107.0(3) ?
    O2 C11 C12 C13 . . . . 10.2(3) ?
    N1 C12 C13 C14 . . . . 175.6(3) ?
    C11 C12 C13 C14 . . . . -8.2(4) ?
    N1 C12 C13 Cl1 . . . . -5.9(6) ?
    C11 C12 C13 Cl1 . . . . 170.3(3) ?
    C12 C13 C14 O3 . . . . -175.4(3) ?
    Cl1 C13 C14 O3 . . . . 5.8(5) ?
    C12 C13 C14 O2 . . . . 3.1(4) ?
    Cl1 C13 C14 O2 . . . . -175.7(2) ?
    N1 C15 C17 O5 . . . . -23.0(5) ?
    C16 C15 C17 O5 . . . . 99.4(4) ?
    N1 C15 C17 O4 . . . . 158.5(3) ?
    C16 C15 C17 O4 . . . . -79.2(4) ?
    C13 C12 N1 C15 . . . . 4.8(6) ?
    C11 C12 N1 C15 . . . . -171.0(3) ?
    C17 C15 N1 C12 . . . . -156.0(3) ?
    C16 C15 N1 C12 . . . . 83.2(4) ?
    O2 C11 O1 C1 . . . . 83.7(3) ?
    C12 C11 O1 C1 . . . . -163.9(3) ?
    C6 C1 O1 C11 . . . . -67.5(4) ?
    C2 C1 O1 C11 . . . . 171.3(3) ?
    O3 C14 O2 C11 . . . . -177.5(3) ?
    C13 C14 O2 C11 . . . . 3.8(3) ?
    O1 C11 O2 C14 . . . . 105.0(3) ?
    C12 C11 O2 C14 . . . . -8.4(3) ?
loop_
    _geom_hbond_atom_site_label_D
    _geom_hbond_atom_site_label_H
    _geom_hbond_atom_site_label_A
    _geom_hbond_site_symmetry_A
    _geom_hbond_distance_DH
    _geom_hbond_distance_HA
    _geom_hbond_distance_DA
    _geom_hbond_angle_DHA
    N1 H1A O5 2_675 0.86 2.20 2.975(4) 150.4
    O4 H4 O3 3_556 0.82 1.86 2.655(3) 163.7
data_global
_journal_date_recd_electronic     2009-03-17
_journal_date_accepted     2009-04-03
_journal_name_full     'Acta Crystallographica, Section E'
_journal_year     2009
_journal_volume     65
_journal_issue      5
_journal_page_first     o1030
_journal_page_last     o1030
_journal_paper_category     QO
_journal_coeditor_code     BQ2134
_publ_contact_author_name     'Zhao-yang, Wang'
_publ_contact_author_address
;
School of Chemistry and Environment
South China Normal University
Guangzhou 510006
People's Republic of China
;
_publ_contact_author_email     'wangwangzhaoyang@tom.com'
_publ_contact_author_fax     '86 20 39310187'
_publ_contact_author_phone     '86 20 39310258'
_publ_section_title
;\
<i>N</i>-[(2<i>S</i>)-4-Chloro-2-(L-menthyloxy)-5-oxo-\
2,5-dihydro-3-furyl]-L-alanine
;
loop_
    _publ_author_name
    _publ_author_footnote
    _publ_author_address
    'Zhao-yang Li' .
;
School of Chemistry and Environment
South China Normal University
Guangzhou 510006
People's Republic of China
;
    'Xiu-mei Song' .
;
School of Chemistry and Environment
South China Normal University
Guangzhou 510006
People's Republic of China
;
    'Zhao-yang Wang' .
;
School of Chemistry and Environment
South China Normal University
Guangzhou 510006
People's Republic of China
;
    'Kai Yang' .
;
School of Chemistry and Environment
South China Normal University
Guangzhou 510006
People's Republic of China
;
