# Supplementary material for: N-[(2S)-4-Chloro-2-(l-menthyloxy)-5-oxo-2,5-dihydro-3-furyl]-l-alanine
Source: Acta Crystallogr Sect E Struct Rep Online. 2009 Apr 10;65(Pt 5):o1030. doi: 10.1107/S1600536809012720 (PMC2977713; doi:10.1107/S1600536809012720)
Supplement: Supplementary file 2 [file e-65-o1030-Isup2.hkl]

# 
# h,k,l, Fc-squared, Fo-squared, sigma(Fo-squared) and status flag 
# 
data_I
_shelx_title ' 1 in P2(1)2(1)2' 
_shelx_refln_list_code          4 
_shelx_F_calc_maximum      181.64 
_exptl_crystal_F_000      1014.00 
_reflns_d_resolution_high  0.8409 
 
loop_ 
 _symmetry_equiv_pos_as_xyz 
 'x, y, z' 
 '-x, -y, z' 
 '-x+1/2, y+1/2, -z' 
 'x+1/2, -y+1/2, -z' 
 
_cell_length_a    11.2481 
_cell_length_b    19.6415 
_cell_length_c     9.0668 
_cell_angle_alpha  90.000 
_cell_angle_beta   90.000 
_cell_angle_gamma  90.000 
 
_shelx_F_squared_multiplier     1.000 
 
loop_ 
 _refln_index_h 
 _refln_index_k 
 _refln_index_l 
 _refln_F_squared_calc 
 _refln_F_squared_meas 
 _refln_F_squared_sigma 
 _refln_observed_status 
   2   0   0     4911.49     4469.15    133.20 o 
   4   0   0       10.56        5.81      3.00 o 
   6   0   0       33.96       11.36      4.15 o 
   8   0   0      798.79      657.89     30.65 o 
  10   0   0      104.19       75.08     11.99 o 
  12   0   0       43.05       56.62     12.82 o 
   1   1   0      427.11      442.38     10.60 o 
   2   1   0     1683.61     1548.73     34.19 o 
   3   1   0     1804.92     1635.47     37.11 o 
   4   1   0     1179.26      961.43     24.17 o 
   5   1   0      178.41      145.54     14.56 o 
   6   1   0      299.88      228.26      9.91 o 
   7   1   0       21.78       19.54      9.20 o 
   8   1   0       30.46       58.84      6.63 o 
   9   1   0      296.23      250.11     12.81 o 
  10   1   0      192.38      197.67     24.50 o 
  11   1   0      249.91      210.18     15.98 o 
  12   1   0      144.44      140.12     12.46 o 
  13   1   0        0.18       -3.03      4.56 o 
   0   2   0     9430.47     9530.75    235.35 o 
   1   2   0     5062.60     5172.67    108.61 o 
   2   2   0     4777.80     4578.81     68.56 o 
   3   2   0     8660.05     7609.07    264.82 o 
   4   2   0      196.57      200.47     11.16 o 
   5   2   0     1037.91      838.83     22.68 o 
   6   2   0      730.54      835.51     23.61 o 
   7   2   0     2179.09     2024.81     49.79 o 
   8   2   0       95.81       83.24      7.61 o 
   9   2   0       18.45       11.30      4.00 o 
  10   2   0        9.48        6.21      5.37 o 
  11   2   0      129.85      149.89     18.64 o 
  12   2   0      158.62      172.72     13.61 o 
  13   2   0      136.89      129.60     15.20 o 
   1   3   0       17.80       18.42      1.59 o 
   2   3   0     1946.29     1984.54     43.82 o 
   3   3   0     1700.89     1696.46     31.98 o 
   4   3   0     3427.84     3414.88     61.75 o 
   5   3   0       33.93       22.95      4.11 o 
   6   3   0      587.63      509.52     16.61 o 
   7   3   0     1242.05     1240.60     35.07 o 
   8   3   0      114.66      111.35      8.53 o 
   9   3   0      653.34      605.30     30.19 o 
  10   3   0       34.76       27.55      5.83 o 
  11   3   0       12.42       18.36     12.69 o 
  12   3   0       23.88       29.38      7.03 o 
  13   3   0       26.08       14.80      6.36 o 
   0   4   0     2515.42     2730.49     72.50 o 
   1   4   0     7028.91     7023.12    120.45 o 
   2   4   0     5389.48     4843.46     84.59 o 
   3   4   0     1601.21     1681.17     32.12 o 
   4   4   0     1153.71      936.23     20.19 o 
   5   4   0       30.76       57.31      5.13 o 
   6   4   0     1833.26     1870.27     45.76 o 
   7   4   0      277.04      220.21     10.69 o 
   8   4   0      150.42      150.06     20.00 o 
   9   4   0       30.42       18.28      4.99 o 
  10   4   0      131.01      110.55     10.11 o 
  11   4   0       62.86       62.91      8.66 o 
  12   4   0      155.45      148.80     12.95 o 
  13   4   0        2.83        3.57      5.62 o 
   1   5   0      186.45      215.40      6.31 o 
   2   5   0      402.82      379.97      9.65 o 
   3   5   0     1186.49     1186.87     24.18 o 
   4   5   0      179.23      226.65      7.81 o 
   5   5   0      454.23      516.94     13.77 o 
   6   5   0     1265.88     1273.72     37.22 o 
   7   5   0      580.54      636.22     20.83 o 
   8   5   0      649.64      584.88     20.53 o 
   9   5   0       78.70       78.98     10.62 o 
  10   5   0      156.60      131.05     32.18 o 
  11   5   0      224.60      293.40     15.94 o 
  12   5   0       26.52       33.71      7.55 o 
  13   5   0       58.36       73.57     10.86 o 
   0   6   0     2906.38     3099.78    110.17 o 
   1   6   0       36.53       47.53      2.73 o 
   2   6   0       31.83       31.47      2.99 o 
   3   6   0     3546.75     3635.17     65.91 o 
   4   6   0        3.91        1.70      1.76 o 
   5   6   0     1155.11     1001.19     43.26 o 
   6   6   0        1.12        2.75      2.26 o 
   7   6   0     1044.17      925.91     39.22 o 
   8   6   0      475.43      429.44     19.42 o 
   9   6   0        9.28       24.01      5.44 o 
  10   6   0        9.20       18.25      5.32 o 
  11   6   0       24.62       33.51      7.14 o 
  12   6   0       27.45       26.20      6.90 o 
   1   7   0     7427.02     8122.55    121.52 o 
   2   7   0     2523.83     2637.94     55.88 o 
   3   7   0     1842.63     1806.47     29.56 o 
   4   7   0     1236.50     1235.19     26.49 o 
   5   7   0       14.10       14.02      3.65 o 
   6   7   0      230.54      299.11     10.65 o 
   7   7   0       12.43       14.88      4.06 o 
   8   7   0      152.53      158.76     10.50 o 
   9   7   0      453.04      458.12     18.87 o 
  10   7   0      157.73      161.65     12.08 o 
  11   7   0       26.98       19.92      6.11 o 
  12   7   0       46.50       48.31      8.28 o 
   0   8   0     1313.51     1199.20     30.20 o 
   1   8   0     1008.43     1062.72     19.33 o 
   2   8   0      922.11     1206.02     47.32 o 
   3   8   0      187.26      184.33     15.04 o 
   4   8   0     3082.74     2946.78     46.93 o 
   5   8   0      136.16      117.14      6.78 o 
   6   8   0       12.39       18.03      3.53 o 
   7   8   0      313.69      301.52     13.69 o 
   8   8   0      122.37      111.34      9.26 o 
   9   8   0       21.80       23.25      5.58 o 
  10   8   0      506.38      528.20     48.28 o 
  11   8   0        8.53       14.06      5.58 o 
  12   8   0       23.51       26.33     12.84 o 
   1   9   0       89.98       92.54      6.10 o 
   2   9   0      100.22      135.55      6.05 o 
   3   9   0      202.80      257.28     12.95 o 
   4   9   0      393.39      446.05      9.97 o 
   5   9   0       10.78       15.92      3.58 o 
   6   9   0        2.73       -0.16      2.13 o 
   7   9   0      336.67      389.30     13.75 o 
   8   9   0      221.89      236.57     12.78 o 
   9   9   0       62.58       45.15      7.27 o 
  10   9   0      187.81      200.27     13.62 o 
  11   9   0       17.69       25.80      6.76 o 
  12   9   0        2.98        5.37      5.49 o 
   0  10   0      519.48      574.12     18.07 o 
   1  10   0       29.28       21.78      2.81 o 
   2  10   0      586.69      573.90     12.87 o 
   3  10   0       11.30       16.78      3.27 o 
   4  10   0      696.25      626.94     17.90 o 
   5  10   0     2127.41     2204.04     45.16 o 
   6  10   0      568.43      551.08     21.63 o 
   7  10   0      849.75      866.13     23.03 o 
   8  10   0      611.94      639.81     23.29 o 
   9  10   0      141.70      123.38     14.69 o 
  10  10   0      194.27      166.63     12.85 o 
  11  10   0       11.62       12.88      5.86 o 
  12  10   0        1.85        5.15      5.49 o 
   1  11   0      151.33      200.71      6.98 o 
   2  11   0      265.61      230.90     10.67 o 
   3  11   0      217.57      254.11     10.20 o 
   4  11   0       36.45       35.46      4.62 o 
   5  11   0      410.53      474.45     15.12 o 
   6  11   0        7.28        8.68      4.01 o 
   7  11   0        3.25        5.78      3.23 o 
   8  11   0       76.81       68.58      8.31 o 
   9  11   0       49.65       29.62      6.51 o 
  10  11   0        5.58        5.52      4.63 o 
  11  11   0       82.99       97.96     12.74 o 
   0  12   0       50.76       59.17     10.73 o 
   1  12   0        4.00        1.96      2.02 o 
   2  12   0     1153.84     1075.69     23.92 o 
   3  12   0     3020.22     2957.86     49.49 o 
   4  12   0     1355.19     1288.85     29.72 o 
   5  12   0        3.57       11.83      4.46 o 
   6  12   0       16.78        9.83      3.63 o 
   7  12   0      199.34      225.92      9.61 o 
   8  12   0       22.91       18.00      4.69 o 
   9  12   0        8.62        4.37      4.21 o 
  10  12   0       65.85       89.60     15.41 o 
  11  12   0        0.57       -3.88      4.78 o 
   1  13   0      381.20      337.60     10.10 o 
   2  13   0      179.90      156.98     11.24 o 
   3  13   0      132.61      135.02     12.73 o 
   4  13   0       92.39       74.23      6.76 o 
   5  13   0      244.31      260.90     11.46 o 
   6  13   0       57.96       44.31      6.23 o 
   7  13   0        8.46       11.12      4.17 o 
   8  13   0        1.68        5.63      3.84 o 
   9  13   0      341.59      387.40     18.82 o 
  10  13   0        5.99        4.28      4.88 o 
  11  13   0        3.16        3.19      5.38 o 
   0  14   0       14.76       14.69      4.38 o 
   1  14   0       61.35       54.29      4.80 o 
   2  14   0        3.50        4.88      2.65 o 
   3  14   0      551.57      568.70     14.95 o 
   4  14   0      258.22      292.70     11.88 o 
   5  14   0       36.31       35.09      8.01 o 
   6  14   0      241.30      242.18     11.70 o 
   7  14   0       44.44       55.09      6.91 o 
   8  14   0       34.88       54.82      7.22 o 
   9  14   0      146.17      130.96     12.22 o 
  10  14   0       35.31       23.05      6.86 o 
   1  15   0       11.26       14.80      3.39 o 
   2  15   0      246.96      259.73      9.43 o 
   3  15   0        0.06        0.91      2.75 o 
   4  15   0      967.72      918.77     24.52 o 
   5  15   0       39.91       33.83      5.59 o 
   6  15   0      150.27      129.17     12.64 o 
   7  15   0      147.42      129.60     15.22 o 
   8  15   0      123.10      178.41     21.90 o 
   9  15   0       16.15       29.56      7.40 o 
  10  15   0        8.12       11.27      6.22 o 
   0  16   0     2422.70     2563.02     64.48 o 
   1  16   0      123.24      120.06      7.21 o 
   2  16   0        0.36        3.64      2.99 o 
   3  16   0      320.53      319.37     12.94 o 
   4  16   0        1.59        2.35      4.02 o 
   5  16   0        0.28        1.48      3.39 o 
   6  16   0       48.93       57.68     12.69 o 
   7  16   0       67.11       62.53      7.67 o 
   8  16   0       98.09      115.08      8.95 o 
   9  16   0       88.67       99.11     22.60 o 
   1  17   0       85.47       83.59      9.12 o 
   2  17   0      118.64      110.78      8.48 o 
   3  17   0      948.14      943.93     25.66 o 
   4  17   0      562.22      511.69     17.67 o 
   5  17   0       15.33       17.36      5.65 o 
   6  17   0        9.93       18.31      7.06 o 
   7  17   0       65.71       84.97      8.88 o 
   8  17   0        3.40        1.18      4.13 o 
   9  17   0       12.59       13.83      7.78 o 
   0  18   0     1031.21     1058.73     33.81 o 
   1  18   0      123.13      114.02      7.61 o 
   2  18   0      185.49      194.30     11.12 o 
   3  18   0       45.35       49.96      6.70 o 
   4  18   0       50.37       47.04      6.68 o 
   5  18   0      135.38      119.01      9.67 o 
   6  18   0       14.34        5.80      4.32 o 
   7  18   0       18.22        3.74      4.34 o 
   8  18   0        5.65        7.30      6.63 o 
   1  19   0       42.63       42.66      6.21 o 
   2  19   0       88.03      101.90      8.88 o 
   3  19   0      274.06      291.32     13.70 o 
   4  19   0      127.78      134.30     16.03 o 
   5  19   0        7.32        6.04      4.09 o 
   6  19   0       91.65      112.22      9.92 o 
   7  19   0        7.33        0.93      6.13 o 
   0  20   0      270.47      281.64     22.20 o 
   1  20   0       79.91       77.34      8.26 o 
   2  20   0      200.34      220.57     12.58 o 
   3  20   0       18.22       27.63      6.65 o 
   4  20   0       24.74       16.00      5.23 o 
   5  20   0       16.14       16.87      7.53 o 
   6  20   0       11.38        2.64      4.48 o 
   1  21   0       77.10       66.01      8.05 o 
   2  21   0        0.73       -0.64      3.93 o 
   3  21   0        1.51        3.20      4.06 o 
   4  21   0        0.12        1.41      4.32 o 
   5  21   0        5.93       14.00      5.34 o 
   0  22   0       15.49       19.04      9.38 o 
   1  22   0       30.65       28.85      7.78 o 
   2  22   0       29.02       27.70      6.37 o 
   3  22   0       66.79       73.24      9.12 o 
   4  22   0       59.72       59.56     10.91 o 
   1  23   0       39.69       39.65      8.55 o 
   2  23   0       23.64       31.93      8.82 o 
   0   0   1     8511.18     8681.33    248.50 o 
   1   0   1     2061.30     2078.17     27.74 o 
   2   0   1    32993.93    31357.45    454.30 o 
   3   0   1      732.29      764.40     13.50 o 
   4   0   1      163.14      128.27      5.03 o 
   5   0   1       36.76       36.34      4.03 o 
   6   0   1       24.87        1.61      2.23 o 
   7   0   1       26.40       20.81      4.08 o 
   8   0   1      763.38      893.20     30.75 o 
   9   0   1       79.77       95.77      8.70 o 
  10   0   1      161.24      183.56     12.27 o 
  11   0   1       40.62       45.77      7.65 o 
  12   0   1       24.46       41.77     11.59 o 
  13   0   1       21.66       27.24      7.40 o 
 -13   1   1       12.12       18.49      6.45 o 
 -12   1   1       12.34        9.63      5.28 o 
 -11   1   1      297.75      327.08     16.54 o 
 -10   1   1      119.40      128.07     10.42 o 
  -9   1   1       63.44       75.81      7.99 o 
  -8   1   1      369.62      404.76     27.64 o 
  -7   1   1       59.19       78.65      6.73 o 
  -6   1   1      602.38      663.41     19.49 o 
  -5   1   1      191.83      184.31     17.14 o 
  -4   1   1      486.50      533.26     10.80 o 
  -3   1   1     2330.28     2244.28     35.33 o 
  -2   1   1     5870.78     5513.72     81.11 o 
  -1   1   1     3746.21     3640.56     53.55 o 
   0   1   1     7377.75     7351.63    146.99 o 
   1   1   1     3838.26     3642.68     53.54 o 
   2   1   1     5794.75     5461.28     80.92 o 
   3   1   1     2338.47     2294.77     40.78 o 
   4   1   1      463.44      515.53     19.89 o 
   5   1   1      191.24      170.98      7.80 o 
   6   1   1      608.48      607.63     57.21 o 
   7   1   1       54.34       62.72      6.28 o 
   8   1   1      368.66      382.85     17.19 o 
   9   1   1       60.10       81.19      8.27 o 
  10   1   1      120.56      100.15     13.38 o 
  11   1   1      291.17      327.41     16.60 o 
  12   1   1       11.24        5.38      5.21 o 
  13   1   1       12.56       20.33      6.94 o 
 -13   2   1      113.35      155.68     17.14 o 
 -12   2   1       35.74       41.58      7.69 o 
 -11   2   1       45.17       42.94      7.57 o 
 -10   2   1       48.29       36.89      6.43 o 
  -9   2   1       55.14       62.67      7.32 o 
  -8   2   1       27.60       25.10      6.24 o 
  -7   2   1     1354.69     1349.37     36.12 o 
  -6   2   1      981.78     1060.03     39.97 o 
  -5   2   1       48.00       46.49      3.91 o 
  -4   2   1     1810.01     1814.89     29.64 o 
  -3   2   1      275.32      299.22      6.72 o 
  -2   2   1     3479.49     3376.34     50.65 o 
  -1   2   1     1114.83     1130.89     15.91 o 
   0   2   1     2068.97     1967.47     33.93 o 
   1   2   1     1135.45     1153.73     20.74 o 
   2   2   1     3471.51     3413.07     51.07 o 
   3   2   1      252.26      271.78      7.46 o 
   4   2   1     1803.08     1798.46     34.13 o 
   5   2   1       61.52       63.25      5.00 o 
   6   2   1      985.96     1106.37     29.01 o 
   7   2   1     1381.65     1406.26     36.31 o 
   8   2   1       27.11       39.19     14.24 o 
   9   2   1       57.19       59.89      9.25 o 
  10   2   1       48.62       67.08     18.04 o 
  11   2   1       46.47       51.39     13.67 o 
  12   2   1       35.67       43.27     13.86 o 
  13   2   1      113.40      130.77     13.08 o 
 -13   3   1       65.50       93.71     25.76 o 
 -12   3   1      107.42      137.20     12.61 o 
 -11   3   1        0.93       -3.13      3.67 o 
 -10   3   1      246.21      274.00     23.70 o 
  -9   3   1      148.19      164.62     11.10 o 
  -8   3   1      160.69      119.96      9.03 o 
  -7   3   1       46.14       47.35      5.69 o 
  -6   3   1      631.05      586.22     15.27 o 
  -5   3   1      848.66      799.45     18.46 o 
  -4   3   1     1569.32     1629.08     27.64 o 
  -3   3   1     3207.61     3009.94     54.85 o 
  -2   3   1       54.96       70.82      2.34 o 
  -1   3   1     3620.52     3726.61     49.73 o 
   0   3   1      482.44      511.46      7.82 o 
   1   3   1     3688.73     3805.18     88.20 o 
   2   3   1       56.79       79.31      3.50 o 
   3   3   1     3256.07     3073.17     46.95 o 
   4   3   1     1598.67     1713.82     32.03 o 
   5   3   1      853.24      800.07     27.70 o 
   6   3   1      634.01      552.88     17.87 o 
   7   3   1       44.42       43.46      5.51 o 
   8   3   1      153.23      145.16     10.84 o 
   9   3   1      148.13      159.50     10.76 o 
  10   3   1      247.76      271.42     14.31 o 
  11   3   1        1.14        1.92      3.97 o 
  12   3   1      103.96      135.65     12.52 o 
  13   3   1       64.89       82.22     10.75 o 
 -13   4   1       16.24       14.15      6.63 o 
 -12   4   1       70.97       77.28     10.00 o 
 -11   4   1        5.30       -1.50      4.04 o 
 -10   4   1      182.18      189.63     19.36 o 
  -9   4   1      136.79      163.42     11.06 o 
  -8   4   1      253.79      220.37     31.72 o 
  -7   4   1       84.20       78.39      7.04 o 
  -6   4   1     1227.62     1244.94     27.36 o 
  -5   4   1      175.57      175.01     13.83 o 
  -4   4   1     2025.42     2036.92     39.31 o 
  -3   4   1     2106.71     2037.01     47.06 o 
  -2   4   1     1984.36     2028.85     27.82 o 
  -1   4   1      426.56      399.35      6.68 o 
   0   4   1      300.75      277.23      4.67 o 
   1   4   1      421.74      400.76      7.86 o 
   2   4   1     1935.99     1973.11     36.44 o 
   3   4   1     2107.04     2186.16     33.75 o 
   4   4   1     2015.99     2063.88     33.59 o 
   5   4   1      173.78      201.10     21.72 o 
   6   4   1     1214.74     1270.89     32.80 o 
   7   4   1       83.20       78.65      6.84 o 
   8   4   1      243.79      217.29     14.07 o 
   9   4   1      135.51      154.76     10.65 o 
  10   4   1      188.28      187.40     15.41 o 
  11   4   1        5.56       -2.23      3.85 o 
  12   4   1       71.11       94.20     10.77 o 
  13   4   1       15.97        1.04      7.62 o 
 -13   5   1       20.12       32.23      7.62 o 
 -12   5   1       15.95       29.17      6.94 o 
 -11   5   1      113.78      141.30     12.07 o 
 -10   5   1       73.45       85.90      9.36 o 
  -9   5   1      372.00      374.21     16.66 o 
  -8   5   1      375.42      362.78     15.41 o 
  -7   5   1      180.29      180.79      8.53 o 
  -6   5   1      506.48      485.78     15.24 o 
  -5   5   1      758.32      872.05     20.22 o 
  -4   5   1      358.93      378.73     10.35 o 
  -3   5   1      343.22      323.69      7.22 o 
  -2   5   1       32.30       24.23      1.95 o 
  -1   5   1     2034.52     2114.08     26.58 o 
   0   5   1     4129.25     4336.76     52.68 o 
   1   5   1     2045.43     2131.09     37.28 o 
   2   5   1       29.79       29.01      3.20 o 
   3   5   1      352.18      336.96      9.13 o 
   4   5   1      378.47      397.72      9.24 o 
   5   5   1      762.94      865.58     23.81 o 
   6   5   1      503.10      495.87     16.56 o 
   7   5   1      189.32      194.83      9.98 o 
   8   5   1      370.30      356.04     33.55 o 
   9   5   1      373.63      397.92     16.84 o 
  10   5   1       72.77       59.41      8.05 o 
  11   5   1      112.14      136.10     32.47 o 
  12   5   1       16.22        3.75      5.37 o 
  13   5   1       20.95       26.62      7.63 o 
 -12   6   1       13.41       15.45      5.75 o 
 -11   6   1      100.25       89.02     10.18 o 
 -10   6   1        2.52        3.25      4.15 o 
  -9   6   1      138.69      123.39     10.14 o 
  -8   6   1      253.91      248.60     12.70 o 
  -7   6   1      559.07      536.35     15.88 o 
  -6   6   1      125.67      112.33      6.69 o 
  -5   6   1     1420.50     1447.50     32.67 o 
  -4   6   1       88.32       96.44      6.87 o 
  -3   6   1     3809.60     3828.87     58.72 o 
  -2   6   1      890.62      824.64     13.07 o 
  -1   6   1      142.51      167.47      4.91 o 
   0   6   1     2426.53     2452.30     30.85 o 
   1   6   1      139.32      151.76      4.63 o 
   2   6   1      896.82      837.66     15.42 o 
   3   6   1     3839.33     3809.26     59.35 o 
   4   6   1       90.04       97.81     10.54 o 
   5   6   1     1360.37     1389.75     29.33 o 
   6   6   1      125.15      104.13     18.95 o 
   7   6   1      567.97      535.35     23.03 o 
   8   6   1      253.82      277.82     18.31 o 
   9   6   1      143.65      146.70     10.70 o 
  10   6   1        2.43        0.25      3.76 o 
  11   6   1      102.54      116.15     24.03 o 
  12   6   1       13.30       10.74      5.57 o 
 -12   7   1       83.36       94.14     11.25 o 
 -11   7   1        9.05        7.74      7.73 o 
 -10   7   1       85.97       96.04     28.72 o 
  -9   7   1      441.93      433.78     44.03 o 
  -8   7   1      212.50      209.51     11.73 o 
  -7   7   1      217.77      271.37     10.86 o 
  -6   7   1       66.12       70.97      4.53 o 
  -5   7   1       48.75       72.18      5.85 o 
  -4   7   1     1786.10     1950.39     32.23 o 
  -3   7   1     1134.87     1274.41     22.17 o 
  -2   7   1      259.19      279.79      9.00 o 
  -1   7   1     2124.13     2224.99     31.48 o 
   0   7   1        2.23        7.20      1.11 o 
   1   7   1     2136.75     2225.45     35.47 o 
   2   7   1      269.62      281.54      7.29 o 
   3   7   1     1150.39     1287.36     22.92 o 
   4   7   1     1767.62     1906.76     33.01 o 
   5   7   1       49.15       72.06      4.97 o 
   6   7   1       68.74       59.34     18.99 o 
   7   7   1      223.71      255.99     13.89 o 
   8   7   1      208.24      217.29     12.54 o 
   9   7   1      434.77      448.53     20.96 o 
  10   7   1       85.47       84.29     11.16 o 
  11   7   1        7.56       -2.51      6.36 o 
  12   7   1       83.54       88.78     10.72 o 
 -12   8   1       85.06       74.32     13.17 o 
 -11   8   1        1.20        0.21      4.26 o 
 -10   8   1      350.67      348.90     17.17 o 
  -9   8   1      113.89      131.75     13.76 o 
  -8   8   1       15.59       16.38      4.75 o 
  -7   8   1        7.39        7.04      3.27 o 
  -6   8   1      144.56      165.89      6.48 o 
  -5   8   1      146.86      164.55      6.41 o 
  -4   8   1     1049.77     1115.11     27.97 o 
  -3   8   1      302.65      307.74      7.58 o 
  -2   8   1      123.34      106.58      4.20 o 
  -1   8   1     4990.45     5200.88     74.80 o 
   0   8   1     6100.94     6340.21     85.15 o 
   1   8   1     4981.97     5179.48     70.50 o 
   2   8   1      106.79      103.02      9.39 o 
   3   8   1      308.63      301.80      8.30 o 
   4   8   1     1047.00     1063.41     24.30 o 
   5   8   1      150.03      172.38      9.24 o 
   6   8   1      143.05      163.51      7.85 o 
   7   8   1        7.07        8.16      3.54 o 
   8   8   1       14.38       14.45      4.86 o 
   9   8   1      114.69       92.64      9.21 o 
  10   8   1      351.74      352.61     16.97 o 
  11   8   1        1.11        1.02      4.30 o 
  12   8   1       84.44       66.26      9.68 o 
 -12   9   1       13.92       11.38      7.54 o 
 -11   9   1       20.91       18.78      6.18 o 
 -10   9   1       51.51       63.66     26.06 o 
  -9   9   1      179.71      174.68     12.36 o 
  -8   9   1       70.82       61.39      6.62 o 
  -7   9   1      574.36      535.93     29.01 o 
  -6   9   1       15.58        8.85      8.92 o 
  -5   9   1      110.68       96.43      4.85 o 
  -4   9   1     1015.01     1119.05     20.61 o 
  -3   9   1      941.81      916.78     15.25 o 
  -2   9   1      678.71      657.88     11.46 o 
  -1   9   1     4407.89     4647.16     57.11 o 
   0   9   1      651.44      731.26     13.15 o 
   1   9   1     4408.17     4604.02     63.62 o 
   2   9   1      663.93      634.20     17.32 o 
   3   9   1      931.87      932.72     18.27 o 
   4   9   1     1038.42     1102.54     25.18 o 
   5   9   1      110.27      104.01      6.75 o 
   6   9   1       17.06       13.74      3.31 o 
   7   9   1      572.75      572.61     20.09 o 
   8   9   1       72.71       48.02      6.94 o 
   9   9   1      189.37      192.76     12.61 o 
  10   9   1       50.96       54.99      8.05 o 
  11   9   1       22.00       21.18      6.31 o 
  12   9   1       13.42        5.57     12.98 o 
 -12  10   1        0.03       -3.48      4.81 o 
 -11  10   1       27.20       24.07      6.75 o 
 -10  10   1      225.62      198.13     18.53 o 
  -9  10   1      222.28      234.99     31.26 o 
  -8  10   1      241.99      210.48     10.97 o 
  -7  10   1      390.17      375.92     13.96 o 
  -6  10   1      887.54      906.00     23.78 o 
  -5  10   1     1189.22     1174.27     27.48 o 
  -4  10   1      449.43      463.60     14.14 o 
  -3  10   1     1047.70      955.53     17.40 o 
  -2  10   1      160.61      143.43      4.48 o 
  -1  10   1      410.24      408.79      7.26 o 
   0  10   1     1574.53     1757.67     26.66 o 
   1  10   1      408.72      433.03      9.11 o 
   2  10   1      164.29      151.26      5.17 o 
   3  10   1     1017.67      945.99     19.01 o 
   4  10   1      447.21      436.23     19.78 o 
   5  10   1     1204.99     1167.23     27.30 o 
   6  10   1      894.86      927.00     25.46 o 
   7  10   1      382.73      373.25     15.80 o 
   8  10   1      238.46      226.26     17.56 o 
   9  10   1      219.60      243.89     19.82 o 
  10  10   1      225.27      208.28     13.99 o 
  11  10   1       26.31       30.38      9.52 o 
  12  10   1        0.03       -1.73      4.93 o 
 -11  11   1       39.19       28.49      6.98 o 
 -10  11   1       16.51       17.13      7.42 o 
  -9  11   1        8.97        9.98      4.52 o 
  -8  11   1      602.43      595.20     19.27 o 
  -7  11   1      133.86      124.59      8.72 o 
  -6  11   1      583.08      565.82     17.45 o 
  -5  11   1      125.88      147.90      8.34 o 
  -4  11   1     1090.34     1068.18     23.16 o 
  -3  11   1     1417.04     1472.25     26.91 o 
  -2  11   1      304.49      308.69      8.86 o 
  -1  11   1      456.39      457.09      9.39 o 
   0  11   1       33.87       35.27      2.81 o 
   1  11   1      463.97      453.93      9.80 o 
   2  11   1      306.55      308.88      7.92 o 
   3  11   1     1415.58     1450.98     31.59 o 
   4  11   1     1076.09     1040.62     24.95 o 
   5  11   1      124.67      136.80     11.12 o 
   6  11   1      575.96      558.38     17.34 o 
   7  11   1      131.19       97.96     10.19 o 
   8  11   1      609.28      585.51     22.09 o 
   9  11   1        9.36        5.82      6.75 o 
  10  11   1       16.53       13.28      5.81 o 
  11  11   1       40.35       33.20      7.43 o 
 -11  12   1        4.12        4.24      5.34 o 
 -10  12   1      104.64      113.86     11.67 o 
  -9  12   1       16.59       24.50      5.37 o 
  -8  12   1      220.44      218.57     20.86 o 
  -7  12   1        5.66        8.44      5.16 o 
  -6  12   1      495.61      521.04     31.90 o 
  -5  12   1      232.49      232.79     10.54 o 
  -4  12   1       10.79       16.86      5.27 o 
  -3  12   1      766.30      811.14     19.86 o 
  -2  12   1      490.49      511.72     12.85 o 
  -1  12   1      206.67      223.57      7.63 o 
   0  12   1      303.28      292.31      7.48 o 
   1  12   1      202.81      214.84      6.49 o 
   2  12   1      511.15      533.51     13.02 o 
   3  12   1      769.83      783.55     17.41 o 
   4  12   1        9.22        5.13      3.15 o 
   5  12   1      236.74      246.27     21.83 o 
   6  12   1      499.35      552.97     17.43 o 
   7  12   1        5.49        3.13      3.13 o 
   8  12   1      225.40      214.13     19.44 o 
   9  12   1       16.22       19.11      7.88 o 
  10  12   1      102.49      107.36     11.25 o 
  11  12   1        4.21       -0.12      4.82 o 
 -11  13   1       26.37       23.26     11.32 o 
 -10  13   1        0.96       -0.22     10.65 o 
  -9  13   1      271.21      310.99     14.67 o 
  -8  13   1      111.17       91.74      8.71 o 
  -7  13   1      158.30      158.25     12.70 o 
  -6  13   1      304.27      280.59     12.34 o 
  -5  13   1       79.63       86.07     10.36 o 
  -4  13   1      610.49      568.38     19.34 o 
  -3  13   1      274.53      260.43     19.67 o 
  -2  13   1     1031.53     1007.15     20.96 o 
  -1  13   1     1064.93     1107.11     22.31 o 
   0  13   1      121.06      130.01      6.38 o 
   1  13   1     1058.76     1122.04     22.49 o 
   2  13   1     1029.81     1048.57     21.36 o 
   3  13   1      266.40      248.10      8.78 o 
   4  13   1      604.24      578.52     17.30 o 
   5  13   1       80.29       72.94      6.89 o 
   6  13   1      300.47      286.60     12.37 o 
   7  13   1      150.77      136.62     13.80 o 
   8  13   1      114.11       92.35      9.64 o 
   9  13   1      271.28      306.81     18.23 o 
  10  13   1        0.83        3.27      4.70 o 
  11  13   1       27.07       21.38      7.25 o 
 -10  14   1       40.20       64.29      9.93 o 
  -9  14   1      139.20      165.78     11.80 o 
  -8  14   1       79.24       80.04      8.64 o 
  -7  14   1       85.24       77.84      7.94 o 
  -6  14   1       53.36       50.87      6.37 o 
  -5  14   1      148.92      151.83     10.87 o 
  -4  14   1      451.37      469.93     15.55 o 
  -3  14   1      810.81      853.19     22.41 o 
  -2  14   1      107.28      103.00      6.07 o 
  -1  14   1       25.19       23.09      3.60 o 
   0  14   1       14.32        7.85      2.72 o 
   1  14   1       27.31       28.33      4.77 o 
   2  14   1      108.79      107.03      6.31 o 
   3  14   1      832.55      828.49     18.86 o 
   4  14   1      450.77      455.98     13.01 o 
   5  14   1      153.81      149.66      9.30 o 
   6  14   1       51.46       58.24      6.66 o 
   7  14   1       80.47       72.27      8.99 o 
   8  14   1       76.56       61.53      7.11 o 
   9  14   1      137.87      128.53     11.90 o 
  10  14   1       41.12       44.57      8.32 o 
 -10  15   1        0.02        1.32      5.59 o 
  -9  15   1       27.22       25.48      6.08 o 
  -8  15   1       66.40       85.29     11.26 o 
  -7  15   1       97.24       84.28      8.39 o 
  -6  15   1       54.70       44.00      6.31 o 
  -5  15   1       83.11       98.17      8.26 o 
  -4  15   1      812.06      810.37     31.56 o 
  -3  15   1      224.63      224.66     10.79 o 
  -2  15   1       91.73      119.25      9.51 o 
  -1  15   1      358.93      349.04     16.21 o 
   0  15   1      192.04      177.44      7.94 o 
   1  15   1      350.42      341.52     10.93 o 
   2  15   1       95.20      111.20      6.72 o 
   3  15   1      222.74      239.03     13.77 o 
   4  15   1      815.48      827.54     19.40 o 
   5  15   1       84.37       86.09      7.84 o 
   6  15   1       60.75       55.76      6.68 o 
   7  15   1       98.14       87.34      9.72 o 
   8  15   1       68.39       72.52      7.93 o 
   9  15   1       26.75       24.97      6.80 o 
  10  15   1        0.02        5.74      5.53 o 
  -9  16   1       50.11       46.35      7.61 o 
  -8  16   1      100.31      109.51     12.89 o 
  -7  16   1       93.43       76.14      8.38 o 
  -6  16   1       33.31       35.95      5.81 o 
  -5  16   1        5.58       10.07      3.88 o 
  -4  16   1       74.17       72.68      7.28 o 
  -3  16   1      604.65      598.23     18.84 o 
  -2  16   1      206.15      236.46     11.13 o 
  -1  16   1        7.63       10.44      3.49 o 
   0  16   1     1199.75     1252.95     28.07 o 
   1  16   1        7.72        3.91      2.94 o 
   2  16   1      217.39      250.73     12.98 o 
   3  16   1      596.51      608.96     16.07 o 
   4  16   1       75.55       66.75      5.89 o 
   5  16   1        5.03        6.27      3.60 o 
   6  16   1       33.73       41.67     15.19 o 
   7  16   1       92.70      108.89     28.87 o 
   8  16   1      101.51      109.23      9.42 o 
   9  16   1       50.38       37.62     20.37 o 
  -9  17   1        8.38        7.19      6.23 o 
  -8  17   1       10.27        6.63      7.72 o 
  -7  17   1       51.03       61.52      9.62 o 
  -6  17   1        2.06        4.88      6.14 o 
  -5  17   1       28.89       16.85      4.64 o 
  -4  17   1      357.07      334.03     15.74 o 
  -3  17   1      694.21      680.50     20.78 o 
  -2  17   1       77.72       81.78      7.62 o 
  -1  17   1        3.94        4.49      4.53 o 
   0  17   1     1094.51     1141.24     28.99 o 
   1  17   1        6.03        8.96      3.48 o 
   2  17   1       75.96       73.10      6.27 o 
   3  17   1      693.47      674.07     17.64 o 
   4  17   1      355.60      329.59     13.78 o 
   5  17   1       29.28       25.97      5.22 o 
   6  17   1        2.65        2.16      4.60 o 
   7  17   1       53.08       60.56     12.73 o 
   8  17   1       10.28        6.61      4.46 o 
   9  17   1        7.58        9.52      5.80 o 
  -8  18   1        5.19       -0.70      4.63 o 
  -7  18   1       82.42       67.32      8.30 o 
  -6  18   1       42.15       51.48      7.14 o 
  -5  18   1      181.80      188.46     11.68 o 
  -4  18   1      154.43      163.81     10.68 o 
  -3  18   1        2.17       -2.63      3.40 o 
  -2  18   1      183.64      186.59     10.95 o 
  -1  18   1       31.47       42.27      6.18 o 
   0  18   1      799.45      805.30     31.38 o 
   1  18   1       30.77       31.98      7.22 o 
   2  18   1      181.41      185.23      9.32 o 
   3  18   1        1.22       -1.26      3.31 o 
   4  18   1      154.09      159.96     10.53 o 
   5  18   1      181.52      198.79     11.67 o 
   6  18   1       42.09       40.31      7.51 o 
   7  18   1       82.20       75.58     17.40 o 
   8  18   1        5.65        2.58      4.55 o 
  -7  19   1        5.25        1.33      5.60 o 
  -6  19   1       65.70       55.19      7.81 o 
  -5  19   1        1.99        2.49      3.93 o 
  -4  19   1      146.87      141.77     13.99 o 
  -3  19   1      130.16      120.58      9.65 o 
  -2  19   1      274.74      253.40     12.82 o 
  -1  19   1        3.55        5.21      3.62 o 
   0  19   1       33.63       30.83      5.44 o 
   1  19   1        4.28        6.65      3.79 o 
   2  19   1      272.54      272.10     13.16 o 
   3  19   1      131.48      129.23      9.83 o 
   4  19   1      153.32      156.58     10.73 o 
   5  19   1        1.87        7.23      5.45 o 
   6  19   1       66.59       62.78     10.60 o 
   7  19   1        5.02        4.20      5.13 o 
  -6  20   1        8.14       10.45      4.93 o 
  -5  20   1       14.98       15.42      5.37 o 
  -4  20   1       14.90       11.86      5.17 o 
  -3  20   1       52.68       38.66      8.14 o 
  -2  20   1      172.37      176.61     17.99 o 
  -1  20   1       33.93       23.64      6.62 o 
   0  20   1      170.91      185.27     15.49 o 
   1  20   1       33.77       36.96      6.31 o 
   2  20   1      168.10      160.27     10.93 o 
   3  20   1       51.24       52.99      7.24 o 
   4  20   1       13.99        0.99      5.00 o 
   5  20   1       13.83       15.29      5.43 o 
   6  20   1        7.86       10.86      5.01 o 
  -5  21   1        3.92        2.07      4.90 o 
  -4  21   1        2.01       -1.97      4.20 o 
  -3  21   1       39.43       57.89      8.16 o 
  -2  21   1       12.88        7.22      4.72 o 
  -1  21   1      113.37      118.05     10.01 o 
   0  21   1        1.40       -3.78      3.74 o 
   1  21   1      117.63      134.55     12.25 o 
   2  21   1       13.42       16.16      8.18 o 
   3  21   1       41.06       50.80      7.58 o 
   4  21   1        2.29       -5.59      3.72 o 
   5  21   1        3.78        3.47      4.64 o 
  -4  22   1        3.92        4.03      4.95 o 
  -3  22   1       12.70        9.74      5.54 o 
  -2  22   1        4.65        2.85      4.65 o 
  -1  22   1        4.31        3.46      4.42 o 
   0  22   1       30.59       28.84      7.44 o 
   1  22   1        4.25        2.39      4.69 o 
   2  22   1        4.99        2.03      5.19 o 
   3  22   1       12.35       23.68      6.90 o 
   4  22   1        3.81        4.24      5.02 o 
  -1  23   1       37.47       48.62      9.19 o 
   0  23   1        0.14       -2.50      4.44 o 
   1  23   1       37.86       45.17     17.89 o 
   0   0   2    23004.12    21548.13    611.90 o 
   1   0   2     1089.61     1172.13     21.67 o 
   2   0   2        0.40        4.89      1.94 o 
   3   0   2     4344.31     4173.42     56.21 o 
   4   0   2     1583.46     1571.58     36.56 o 
   5   0   2        1.95        4.12      1.62 o 
   6   0   2       70.05       60.53      5.75 o 
   7   0   2      159.41      193.64     11.63 o 
   8   0   2      486.26      525.40     68.98 o 
   9   0   2       59.47       53.41      7.67 o 
  10   0   2      220.35      187.95     12.35 o 
  11   0   2      231.34      219.78     14.21 o 
  12   0   2       31.29       41.47     13.54 o 
  13   0   2        0.09        2.60      5.33 o 
 -13   1   2       37.89       43.12      8.58 o 
 -12   1   2       32.60       13.40      5.82 o 
 -11   1   2      112.17      102.99     10.54 o 
 -10   1   2       24.71       20.38      5.63 o 
  -9   1   2      102.58      100.58      8.87 o 
  -8   1   2      212.02      192.13     10.43 o 
  -7   1   2      650.68      636.33     20.18 o 
  -6   1   2      109.65      104.65      5.06 o 
  -5   1   2      223.82      303.75     12.63 o 
  -4   1   2      558.51      480.68      9.23 o 
  -3   1   2     1597.27     1671.46     41.32 o 
  -2   1   2     9816.04     9546.90    137.71 o 
  -1   1   2     1918.38     1833.32     40.50 o 
   0   1   2    27075.78    25275.66    418.18 o 
   1   1   2     1971.02     1891.12     28.71 o 
   2   1   2     9770.61     9471.11    113.40 o 
   3   1   2     1567.62     1604.06     23.50 o 
   4   1   2      571.54      493.58     10.18 o 
   5   1   2      226.48      289.74      9.05 o 
   6   1   2      100.11       81.99      5.37 o 
   7   1   2      642.42      603.63     16.55 o 
   8   1   2      204.38      148.79     19.36 o 
   9   1   2      109.46      116.38      9.39 o 
  10   1   2       25.67       23.46      5.87 o 
  11   1   2      109.92       94.49     10.01 o 
  12   1   2       31.08       17.85      6.05 o 
  13   1   2       38.65       41.32      8.24 o 
 -13   2   2       48.44       33.25     21.98 o 
 -12   2   2        9.51        5.98      9.03 o 
 -11   2   2       42.74       46.82      7.78 o 
 -10   2   2       35.77       23.38      5.56 o 
  -9   2   2        8.48        6.62      3.78 o 
  -8   2   2       88.91       74.74      7.44 o 
  -7   2   2     1851.68     1822.32     64.22 o 
  -6   2   2      422.27      450.11     11.16 o 
  -5   2   2     1361.77     1409.95     24.78 o 
  -4   2   2      672.58      633.25     11.24 o 
  -3   2   2      837.45      863.71     15.06 o 
  -2   2   2      890.96      933.56     27.00 o 
  -1   2   2      557.02      577.64     10.42 o 
   0   2   2     3331.08     3347.70     57.61 o 
   1   2   2      546.24      562.00     10.10 o 
   2   2   2      885.73      898.59     12.41 o 
   3   2   2      837.16      891.86     15.22 o 
   4   2   2      667.70      625.83     14.40 o 
   5   2   2     1347.81     1395.59     32.00 o 
   6   2   2      431.23      468.43     12.98 o 
   7   2   2     1854.33     1839.09     37.71 o 
   8   2   2       85.73       74.48      9.90 o 
   9   2   2        7.79        6.22      7.10 o 
  10   2   2       35.83       38.27      6.49 o 
  11   2   2       44.49       40.45      7.39 o 
  12   2   2        9.47       11.40      6.44 o 
  13   2   2       47.12       39.10      8.32 o 
 -13   3   2       41.39       56.95     16.65 o 
 -12   3   2       64.72       78.11     20.70 o 
 -11   3   2       43.50       40.19      7.56 o 
 -10   3   2       89.67       87.36      9.27 o 
  -9   3   2      281.05      271.41     13.62 o 
  -8   3   2      117.16      127.89      9.36 o 
  -7   3   2      426.06      450.69     13.64 o 
  -6   3   2      954.20      988.77     19.52 o 
  -5   3   2      490.31      430.15      9.07 o 
  -4   3   2     1197.70     1139.06     18.04 o 
  -3   3   2     1021.23      974.53     17.10 o 
  -2   3   2      728.81      593.60     11.25 o 
  -1   3   2     2815.65     2771.04     37.84 o 
   0   3   2     1187.99     1159.15     21.71 o 
   1   3   2     2825.47     2820.14     42.27 o 
   2   3   2      726.76      601.56      9.82 o 
   3   3   2      997.75      959.10     16.97 o 
   4   3   2     1199.11     1143.63     23.23 o 
   5   3   2      486.98      419.18     11.57 o 
   6   3   2      947.29      999.75     22.68 o 
   7   3   2      430.07      424.83     13.17 o 
   8   3   2      120.10      129.30      9.20 o 
   9   3   2      287.75      273.52     32.92 o 
  10   3   2       91.52       81.01      9.89 o 
  11   3   2       45.80       40.11     10.27 o 
  12   3   2       61.99       69.24     14.43 o 
  13   3   2       41.04       55.38      9.45 o 
 -12   4   2       12.76       12.99      5.61 o 
 -11   4   2       24.27       13.66      5.58 o 
 -10   4   2      213.08      224.22     30.21 o 
  -9   4   2      354.42      370.25     17.14 o 
  -8   4   2      191.11      187.87     10.99 o 
  -7   4   2      191.26      177.04      8.45 o 
  -6   4   2      245.16      244.23      6.87 o 
  -5   4   2     1106.13     1064.62     17.75 o 
  -4   4   2     2387.96     2392.06     37.80 o 
  -3   4   2      339.49      398.63      8.81 o 
  -2   4   2     1298.51     1246.95     25.61 o 
  -1   4   2      514.94      495.32      8.44 o 
   0   4   2     3217.55     3191.21     47.86 o 
   1   4   2      503.60      506.12      9.51 o 
   2   4   2     1261.44     1168.80     20.21 o 
   3   4   2      345.10      408.24      8.79 o 
   4   4   2     2367.39     2321.21     38.03 o 
   5   4   2     1100.40     1073.92     24.13 o 
   6   4   2      245.87      228.59     15.93 o 
   7   4   2      192.11      214.29      8.80 o 
   8   4   2      187.25      185.20     10.61 o 
   9   4   2      352.58      339.07     21.80 o 
  10   4   2      211.85      238.18     29.09 o 
  11   4   2       24.64       18.36      5.73 o 
  12   4   2       11.79       13.76      6.11 o 
 -12   5   2        2.81        4.40      4.97 o 
 -11   5   2       63.52       58.95      8.56 o 
 -10   5   2       15.69       22.73      5.62 o 
  -9   5   2      501.77      497.94     19.74 o 
  -8   5   2       94.79       74.69      5.49 o 
  -7   5   2        1.77        5.71      2.71 o 
  -6   5   2      223.95      200.46      6.19 o 
  -5   5   2      956.02      939.43     16.06 o 
  -4   5   2      753.86      649.97     13.24 o 
  -3   5   2     2303.50     2439.09     38.68 o 
  -2   5   2      828.49      798.86     12.71 o 
  -1   5   2     1510.10     1510.93     30.02 o 
   0   5   2     1787.31     1861.77     29.08 o 
   1   5   2     1519.82     1559.12     24.69 o 
   2   5   2      843.47      783.14     14.44 o 
   3   5   2     2329.46     2462.34     38.94 o 
   4   5   2      753.69      685.74     13.66 o 
   5   5   2      951.02      908.14     20.68 o 
   6   5   2      222.03      196.57      8.09 o 
   7   5   2        1.38       -0.67      2.33 o 
   8   5   2       91.35       75.10      7.59 o 
   9   5   2      505.94      501.78     40.30 o 
  10   5   2       15.43       12.54      4.93 o 
  11   5   2       61.92       74.29      9.30 o 
  12   5   2        3.27        8.58      5.35 o 
 -12   6   2        4.76        4.21      5.15 o 
 -11   6   2      121.63      147.79     19.30 o 
 -10   6   2       27.39       33.44      7.25 o 
  -9   6   2       62.97       69.08      6.52 o 
  -8   6   2      290.36      272.21     12.12 o 
  -7   6   2      475.76      458.45     16.04 o 
  -6   6   2       12.21        9.81      2.49 o 
  -5   6   2       10.94       12.09      2.32 o 
  -4   6   2      613.03      669.39     13.51 o 
  -3   6   2     3458.39     3473.49     48.05 o 
  -2   6   2      600.93      566.26      9.85 o 
  -1   6   2      911.43      963.54     14.87 o 
   0   6   2     4081.76     4237.44     57.10 o 
   1   6   2      893.26      948.04     16.61 o 
   2   6   2      606.47      563.55     13.22 o 
   3   6   2     3525.40     3524.08     62.92 o 
   4   6   2      621.34      678.46     13.87 o 
   5   6   2        6.47        3.39      1.76 o 
   6   6   2       11.05        8.63      2.70 o 
   7   6   2      492.48      491.51     17.15 o 
   8   6   2      285.54      273.13     13.00 o 
   9   6   2       65.63       72.66     15.66 o 
  10   6   2       28.60       34.65      6.56 o 
  11   6   2      124.13      132.89     11.73 o 
  12   6   2        4.69        2.25      4.86 o 
 -12   7   2       91.84       81.10     10.57 o 
 -11   7   2       44.28       32.19      7.14 o 
 -10   7   2       69.75       90.90      9.81 o 
  -9   7   2      169.21      187.28     10.44 o 
  -8   7   2      317.00      314.27     10.41 o 
  -7   7   2      145.20      140.99      6.76 o 
  -6   7   2      352.83      334.34      9.65 o 
  -5   7   2       27.47       14.65      2.39 o 
  -4   7   2     1758.23     1769.59     26.40 o 
  -3   7   2      110.85      120.49      3.92 o 
  -2   7   2       18.78       23.18      1.59 o 
  -1   7   2     2115.25     2217.96     31.70 o 
   0   7   2      712.91      731.73     11.06 o 
   1   7   2     2110.03     2191.49     34.88 o 
   2   7   2       23.01       29.85      3.04 o 
   3   7   2      112.72      116.51      5.64 o 
   4   7   2     1725.12     1737.06     30.07 o 
   5   7   2       26.75       11.98      2.37 o 
   6   7   2      359.49      336.42     11.19 o 
   7   7   2      149.93      125.84      8.81 o 
   8   7   2      307.56      346.98     16.87 o 
   9   7   2      164.65      162.00     11.29 o 
  10   7   2       69.15       82.84      9.32 o 
  11   7   2       46.11       38.30      7.21 o 
  12   7   2       91.45       72.02      9.97 o 
 -12   8   2      102.08       99.05     11.63 o 
 -11   8   2       31.09       19.30      6.04 o 
 -10   8   2      136.78      139.15     11.94 o 
  -9   8   2       29.55       31.83      7.63 o 
  -8   8   2        3.27        6.07      3.48 o 
  -7   8   2       62.06       65.28      4.97 o 
  -6   8   2       92.39      107.33      6.51 o 
  -5   8   2       91.19       99.06      5.88 o 
  -4   8   2      141.26      123.99      8.09 o 
  -3   8   2       27.77       44.53      2.59 o 
  -2   8   2       24.83       18.21      1.81 o 
  -1   8   2      468.41      481.65     12.55 o 
   0   8   2     4074.87     4284.04     53.23 o 
   1   8   2      458.08      476.30     14.84 o 
   2   8   2       21.36       18.23      3.34 o 
   3   8   2       30.09       49.76      6.67 o 
   4   8   2      135.68      110.57      7.45 o 
   5   8   2       93.42       96.77      5.26 o 
   6   8   2       91.19      105.93      7.33 o 
   7   8   2       62.59       52.82      6.39 o 
   8   8   2        2.03        3.58      3.83 o 
   9   8   2       30.04       24.98      5.62 o 
  10   8   2      139.96      165.40     12.14 o 
  11   8   2       29.96       21.22      6.45 o 
  12   8   2      101.51       89.69     15.29 o 
 -12   9   2       26.57       26.14      7.21 o 
 -11   9   2       62.87       69.31      9.93 o 
 -10   9   2       66.31       86.98     10.35 o 
  -9   9   2      119.26      110.37      8.84 o 
  -8   9   2      208.17      229.39     11.20 o 
  -7   9   2      641.52      680.62     19.60 o 
  -6   9   2      376.93      387.96     17.12 o 
  -5   9   2       37.64       45.74      6.24 o 
  -4   9   2      571.50      601.88     19.43 o 
  -3   9   2     1121.09     1081.00     15.47 o 
  -2   9   2       90.89      112.27      3.36 o 
  -1   9   2      703.54      754.57     11.81 o 
   0   9   2       62.94       79.87      4.24 o 
   1   9   2      740.16      798.18     12.40 o 
   2   9   2       85.71      110.60      8.26 o 
   3   9   2     1112.72     1058.82     23.49 o 
   4   9   2      590.32      631.05     16.24 o 
   5   9   2       36.46       46.18      5.46 o 
   6   9   2      367.21      393.39     11.20 o 
   7   9   2      639.16      642.91     36.54 o 
   8   9   2      213.75      220.08     12.01 o 
   9   9   2      125.89       95.72      9.33 o 
  10   9   2       65.51       58.12     12.33 o 
  11   9   2       61.18       74.75     15.52 o 
  12   9   2       26.91       16.36     11.72 o 
 -11  10   2       34.98       39.21     11.37 o 
 -10  10   2       56.19       48.89      8.10 o 
  -9  10   2       13.28        6.14      3.96 o 
  -8  10   2      180.51      206.65     11.25 o 
  -7  10   2      302.09      307.00     12.56 o 
  -6  10   2      332.73      327.79     44.59 o 
  -5  10   2      397.06      418.74     13.72 o 
  -4  10   2      255.50      272.09      8.10 o 
  -3  10   2      499.86      589.75     25.74 o 
  -2  10   2      206.60      207.34      4.75 o 
  -1  10   2      935.26      984.85     14.67 o 
   0  10   2       74.09       73.23      3.10 o 
   1  10   2      947.87      993.14     15.16 o 
   2  10   2      202.44      203.28     10.27 o 
   3  10   2      484.24      574.68     21.42 o 
   4  10   2      250.61      254.97     10.56 o 
   5  10   2      412.03      449.93     13.87 o 
   6  10   2      340.04      338.19     11.81 o 
   7  10   2      298.26      289.70     11.45 o 
   8  10   2      175.60      190.67     12.66 o 
   9  10   2       12.27       13.34      4.77 o 
  10  10   2       55.87       55.95      8.20 o 
  11  10   2       34.27       38.66      7.84 o 
 -11  11   2        3.75       10.52      6.30 o 
 -10  11   2       34.01       24.56      7.28 o 
  -9  11   2       51.84       64.68      7.84 o 
  -8  11   2      276.63      291.12     13.19 o 
  -7  11   2      265.35      270.06     15.61 o 
  -6  11   2      259.91      239.49     26.70 o 
  -5  11   2      297.42      289.29     14.97 o 
  -4  11   2      264.25      245.35     22.11 o 
  -3  11   2      494.29      485.19     14.33 o 
  -2  11   2      177.57      185.01      5.52 o 
  -1  11   2       40.05       42.24      3.01 o 
   0  11   2      425.62      408.71      9.69 o 
   1  11   2       43.77       47.46      2.89 o 
   2  11   2      188.05      197.99      6.90 o 
   3  11   2      490.11      475.83     12.09 o 
   4  11   2      268.91      234.50      9.34 o 
   5  11   2      299.87      274.56     10.77 o 
   6  11   2      247.67      220.18     10.48 o 
   7  11   2      260.03      257.83     14.53 o 
   8  11   2      283.35      308.26     26.79 o 
   9  11   2       49.66       47.18      7.38 o 
  10  11   2       34.54       30.78      6.94 o 
  11  11   2        4.11        0.76      9.94 o 
 -11  12   2       27.08       13.33      7.78 o 
 -10  12   2       94.20      118.59     12.07 o 
  -9  12   2       37.00       43.65      6.58 o 
  -8  12   2       33.87       23.24      5.26 o 
  -7  12   2      158.79      144.88     12.54 o 
  -6  12   2       62.78       90.37      7.51 o 
  -5  12   2       15.80        9.71      3.53 o 
  -4  12   2      269.69      268.26     11.09 o 
  -3  12   2      305.83      321.03     11.63 o 
  -2  12   2      282.30      250.93     10.68 o 
  -1  12   2      231.42      215.39      6.33 o 
   0  12   2      529.47      548.44     12.26 o 
   1  12   2      226.29      207.42      5.67 o 
   2  12   2      295.77      267.29      7.62 o 
   3  12   2      307.43      324.14     11.42 o 
   4  12   2      275.26      264.40     10.25 o 
   5  12   2       16.10       11.80      3.49 o 
   6  12   2       60.17       85.72     10.05 o 
   7  12   2      156.86      151.45     13.47 o 
   8  12   2       37.42       28.58      6.15 o 
   9  12   2       36.61       43.20     18.13 o 
  10  12   2       92.80      108.38     11.06 o 
  11  12   2       28.18       23.52      8.48 o 
 -10  13   2       15.27        9.61      5.53 o 
  -9  13   2      158.49      143.91     16.97 o 
  -8  13   2       78.94       92.80      8.96 o 
  -7  13   2        2.08       -1.67      5.06 o 
  -6  13   2      157.18      145.96      9.38 o 
  -5  13   2      205.31      201.59     10.15 o 
  -4  13   2       76.60       65.17      6.28 o 
  -3  13   2       63.50       74.94      6.28 o 
  -2  13   2      138.49      120.56      7.54 o 
  -1  13   2      659.89      607.82     14.43 o 
   0  13   2      319.65      287.56      7.88 o 
   1  13   2      653.62      597.15     19.98 o 
   2  13   2      143.59      141.47      5.87 o 
   3  13   2       60.45       77.95      5.41 o 
   4  13   2       81.91       80.90      8.45 o 
   5  13   2      208.32      201.66     11.75 o 
   6  13   2      158.61      156.38     11.16 o 
   7  13   2        1.78       -1.12      2.92 o 
   8  13   2       82.01       73.70      7.46 o 
   9  13   2      158.75      140.60     11.81 o 
  10  13   2       14.65       20.37      6.69 o 
 -10  14   2       39.07       22.28      6.15 o 
  -9  14   2      129.44      141.29     11.37 o 
  -8  14   2       29.57       28.32      6.06 o 
  -7  14   2       40.50       33.28     16.84 o 
  -6  14   2      123.57      113.08     10.67 o 
  -5  14   2      391.42      419.67     15.20 o 
  -4  14   2       95.34       89.96      7.37 o 
  -3  14   2      650.33      694.50     19.65 o 
  -2  14   2      117.34      124.07      8.71 o 
  -1  14   2       64.70       78.46      7.77 o 
   0  14   2       19.53       19.39      3.41 o 
   1  14   2       61.79       83.36     11.41 o 
   2  14   2      114.49      109.27      5.59 o 
   3  14   2      645.13      685.94     14.73 o 
   4  14   2       92.65      103.30      7.60 o 
   5  14   2      379.60      439.34     19.94 o 
   6  14   2      127.54      103.45      9.76 o 
   7  14   2       37.70       32.93     11.45 o 
   8  14   2       29.34       44.28      6.18 o 
   9  14   2      128.75      128.56     11.71 o 
  10  14   2       40.25       31.34      7.50 o 
  -9  15   2       19.49       14.47      5.49 o 
  -8  15   2        5.00       12.98      6.05 o 
  -7  15   2       62.26       77.36      8.21 o 
  -6  15   2        8.90        8.90      3.99 o 
  -5  15   2       69.23       76.74      7.50 o 
  -4  15   2      793.99      791.12     22.32 o 
  -3  15   2       18.31       25.60      4.71 o 
  -2  15   2       76.93       83.97      9.11 o 
  -1  15   2        7.86        9.45      3.50 o 
   0  15   2      301.91      299.37     10.07 o 
   1  15   2        6.36        8.52      3.27 o 
   2  15   2       78.05       81.42      6.30 o 
   3  15   2       17.06       24.61      3.88 o 
   4  15   2      786.17      776.75     25.60 o 
   5  15   2       67.82       81.48      8.95 o 
   6  15   2       10.79        8.54      4.69 o 
   7  15   2       64.11       72.65      7.45 o 
   8  15   2        5.09        5.77      4.01 o 
   9  15   2       19.75       23.34      6.46 o 
  -9  16   2       74.42      101.81     17.95 o 
  -8  16   2       63.04       51.11     10.01 o 
  -7  16   2       78.57       64.14     11.79 o 
  -6  16   2       18.70       21.22      5.47 o 
  -5  16   2      201.94      210.46     11.53 o 
  -4  16   2      208.68      202.00     10.83 o 
  -3  16   2      187.34      157.21      9.63 o 
  -2  16   2      312.12      294.00     12.40 o 
  -1  16   2      626.78      625.02     21.76 o 
   0  16   2       18.12       17.93      4.19 o 
   1  16   2      625.90      625.73     16.18 o 
   2  16   2      316.05      303.63     10.71 o 
   3  16   2      183.11      176.89      8.71 o 
   4  16   2      206.26      188.38      9.89 o 
   5  16   2      206.98      186.65     14.16 o 
   6  16   2       18.71       20.11      5.91 o 
   7  16   2       76.84       71.57     21.32 o 
   8  16   2       63.10       53.07      7.00 o 
   9  16   2       75.51       81.17     15.10 o 
  -8  17   2       24.67       28.54      8.61 o 
  -7  17   2       92.64       85.42      8.85 o 
  -6  17   2        2.63       -0.02      3.81 o 
  -5  17   2       42.01       35.27      6.11 o 
  -4  17   2       72.35       81.89     11.20 o 
  -3  17   2      352.92      346.16     19.48 o 
  -2  17   2      296.28      292.54     12.83 o 
  -1  17   2      292.34      310.34     13.03 o 
   0  17   2      855.49      856.99     23.66 o 
   1  17   2      291.23      307.04     12.75 o 
   2  17   2      292.72      317.95     11.37 o 
   3  17   2      347.00      362.15     12.18 o 
   4  17   2       72.40       71.52      6.53 o 
   5  17   2       43.05       36.42      6.66 o 
   6  17   2        2.66        3.32      4.25 o 
   7  17   2       91.53      108.81     11.35 o 
   8  17   2       24.12       18.62      5.30 o 
  -8  18   2        0.72        5.26      6.18 o 
  -7  18   2       56.82       57.06      8.05 o 
  -6  18   2       26.83       20.53      6.77 o 
  -5  18   2      195.41      180.06     11.47 o 
  -4  18   2      171.06      159.73     13.68 o 
  -3  18   2       19.71       13.29      5.91 o 
  -2  18   2       34.73       27.27      5.34 o 
  -1  18   2        8.14        0.38      3.45 o 
   0  18   2      187.18      203.66     10.82 o 
   1  18   2        8.69        8.05      4.01 o 
   2  18   2       35.25       21.43      4.44 o 
   3  18   2       22.51       20.13      4.39 o 
   4  18   2      171.06      160.70      9.13 o 
   5  18   2      195.72      188.78     27.37 o 
   6  18   2       28.19       41.69     12.55 o 
   7  18   2       56.10       41.09      8.22 o 
   8  18   2        0.82        2.87      4.44 o 
  -7  19   2        0.71        0.22      4.23 o 
  -6  19   2       80.18       77.31      8.94 o 
  -5  19   2        6.94       10.46      4.66 o 
  -4  19   2       27.29       25.36      6.57 o 
  -3  19   2       34.91       38.85      6.41 o 
  -2  19   2      283.59      298.00     23.32 o 
  -1  19   2       28.18       28.11      5.30 o 
   0  19   2        0.11        0.23      3.76 o 
   1  19   2       28.21       28.06      6.55 o 
   2  19   2      282.80      265.99     12.76 o 
   3  19   2       35.93       25.31      4.97 o 
   4  19   2       29.67       25.32      5.53 o 
   5  19   2        6.55        6.61      4.93 o 
   6  19   2       78.44       71.83      9.97 o 
   7  19   2        0.79        2.37      4.96 o 
  -6  20   2        2.06       -1.78     12.09 o 
  -5  20   2        5.63        5.94      4.67 o 
  -4  20   2        7.93       17.09      8.11 o 
  -3  20   2      119.22      127.83     10.33 o 
  -2  20   2       83.64       89.50      8.89 o 
  -1  20   2        3.30        3.03      4.04 o 
   0  20   2      100.93      121.19      9.70 o 
   1  20   2        3.66       -3.53      3.45 o 
   2  20   2       80.23       82.55      8.50 o 
   3  20   2      119.83      136.06     12.33 o 
   4  20   2        8.19       11.38      4.62 o 
   5  20   2        5.11       -3.90      4.19 o 
   6  20   2        2.25       -2.23      4.39 o 
  -5  21   2       27.63       22.23     11.69 o 
  -4  21   2       20.53       26.72      6.29 o 
  -3  21   2       10.80        6.95      4.79 o 
  -2  21   2       44.41       35.52     13.32 o 
  -1  21   2      102.87      106.05      9.86 o 
   0  21   2        2.72        1.61      4.29 o 
   1  21   2      104.04      124.91     10.19 o 
   2  21   2       44.33       35.37      6.51 o 
   3  21   2       11.55        3.31     11.05 o 
   4  21   2       20.16       17.62      6.39 o 
   5  21   2       27.66       23.99      7.05 o 
  -3  22   2       38.66       35.35      9.58 o 
  -2  22   2        3.71        6.24      4.85 o 
  -1  22   2       15.87        8.72      5.22 o 
   0  22   2       36.72       30.80      6.39 o 
   1  22   2       15.40        7.47      5.28 o 
   2  22   2        3.86        3.86      7.22 o 
   3  22   2       40.43       50.38      9.23 o 
   0   0   3     5970.39     6470.52    134.49 o 
   1   0   3      111.81      157.39      4.25 o 
   2   0   3      788.26      737.71     11.92 o 
   3   0   3     1942.36     1930.92     27.84 o 
   4   0   3      224.20      174.46      4.96 o 
   5   0   3      100.68      116.57      4.42 o 
   6   0   3        1.25       -0.79      1.54 o 
   7   0   3        6.42        1.78      2.29 o 
   8   0   3       28.99       25.80      4.13 o 
   9   0   3      121.12       86.01      8.49 o 
  10   0   3      367.72      308.88     15.33 o 
  11   0   3      181.87      184.80     13.18 o 
  12   0   3       86.53      105.23     11.42 o 
 -12   1   3       37.96       44.82      8.75 o 
 -11   1   3       20.28       27.15      8.96 o 
 -10   1   3        0.12        5.05      6.36 o 
  -9   1   3      221.98      200.61     11.93 o 
  -8   1   3      181.57      178.80      7.76 o 
  -7   1   3      816.68      838.26     16.00 o 
  -6   1   3      475.61      453.37      9.98 o 
  -5   1   3       17.74       31.78      4.85 o 
  -4   1   3      539.23      624.44     11.51 o 
  -3   1   3       26.91       35.40      2.38 o 
  -2   1   3     2760.79     2768.42     48.54 o 
  -1   1   3     6159.69     5855.77     99.88 o 
   0   1   3     2673.47     2838.45     50.03 o 
   1   1   3     6207.00     5869.32     86.60 o 
   2   1   3     2718.61     2738.21     34.54 o 
   3   1   3       23.06       31.13      2.12 o 
   4   1   3      564.38      642.10     11.39 o 
   5   1   3       16.08       25.86      2.98 o 
   6   1   3      467.39      443.13     17.86 o 
   7   1   3      809.59      846.73     20.78 o 
   8   1   3      177.66      184.13      8.91 o 
   9   1   3      231.54      231.07     21.96 o 
  10   1   3        0.16       -1.75      3.64 o 
  11   1   3       17.94       32.49      6.86 o 
  12   1   3       36.75       43.68      8.23 o 
 -12   2   3       25.06       18.61      5.51 o 
 -11   2   3       19.19       19.05      4.79 o 
 -10   2   3        1.50        3.07      3.34 o 
  -9   2   3       29.05       19.17      4.28 o 
  -8   2   3       78.67       88.59      5.22 o 
  -7   2   3      186.08      176.57      6.39 o 
  -6   2   3       37.72       55.88      4.23 o 
  -5   2   3      447.60      403.26      8.94 o 
  -4   2   3      123.68      103.63      5.49 o 
  -3   2   3     3171.89     2975.03     44.89 o 
  -2   2   3       60.15       58.43      3.11 o 
  -1   2   3     1436.35     1463.11     33.08 o 
   0   2   3     5500.86     5344.48     91.47 o 
   1   2   3     1415.33     1432.61     23.35 o 
   2   2   3       59.82       58.53      2.12 o 
   3   2   3     3190.97     3058.96     41.66 o 
   4   2   3      118.45       99.70      3.68 o 
   5   2   3      454.29      401.16      8.60 o 
   6   2   3       39.40       53.98      4.63 o 
   7   2   3      193.00      173.41      8.03 o 
   8   2   3       78.81       82.47     11.94 o 
   9   2   3       29.21       17.50      4.64 o 
  10   2   3        1.83        2.32      3.76 o 
  11   2   3       20.28       25.08      6.46 o 
  12   2   3       25.02       11.06      5.77 o 
 -12   3   3       18.95       24.98      5.69 o 
 -11   3   3       86.11      101.71      8.69 o 
 -10   3   3        0.88        0.58      3.24 o 
  -9   3   3      110.76      119.56      8.00 o 
  -8   3   3      237.54      222.01      7.57 o 
  -7   3   3      126.37      110.30      5.36 o 
  -6   3   3      809.98      780.23     14.82 o 
  -5   3   3      190.10      202.48      6.90 o 
  -4   3   3      246.61      252.64      7.01 o 
  -3   3   3      637.97      605.24     12.51 o 
  -2   3   3      159.00      164.40      5.27 o 
  -1   3   3     1347.21     1427.53     27.23 o 
   0   3   3      484.55      450.12     10.82 o 
   1   3   3     1376.21     1437.97     23.36 o 
   2   3   3      163.24      178.85      3.71 o 
   3   3   3      643.98      632.26      9.72 o 
   4   3   3      240.63      249.29      5.85 o 
   5   3   3      195.48      211.08     15.17 o 
   6   3   3      797.76      791.55     20.02 o 
   7   3   3      121.57      110.84     10.48 o 
   8   3   3      240.92      228.26     13.08 o 
   9   3   3      115.54      147.57     21.88 o 
  10   3   3        0.81       -0.02      3.84 o 
  11   3   3       86.17       78.91      9.49 o 
  12   3   3       17.56       15.23     12.63 o 
 -12   4   3        3.09        3.38      5.13 o 
 -11   4   3       21.93       12.71      4.40 o 
 -10   4   3      236.15      249.34     11.42 o 
  -9   4   3      215.18      244.10     12.55 o 
  -8   4   3      121.77      105.81      5.70 o 
  -7   4   3      262.69      246.74      8.02 o 
  -6   4   3      463.42      490.87     10.85 o 
  -5   4   3      513.30      523.32     10.84 o 
  -4   4   3      520.63      485.64     10.97 o 
  -3   4   3     1805.08     1853.63     30.81 o 
  -2   4   3       84.70       72.96      3.83 o 
  -1   4   3      196.35      181.39      5.70 o 
   0   4   3      142.02      131.24      8.14 o 
   1   4   3      193.75      188.36      5.09 o 
   2   4   3       94.61       85.87      4.35 o 
   3   4   3     1825.46     1875.38     27.29 o 
   4   4   3      519.91      475.94      9.55 o 
   5   4   3      513.79      531.04     17.70 o 
   6   4   3      462.82      494.69     13.88 o 
   7   4   3      261.41      247.45      9.76 o 
   8   4   3      121.30      101.97      7.61 o 
   9   4   3      213.87      270.84     18.58 o 
  10   4   3      232.60      219.68     13.19 o 
  11   4   3       23.10        9.35      5.01 o 
  12   4   3        2.88       -2.61      4.62 o 
 -12   5   3        6.76        7.54      6.06 o 
 -11   5   3       43.17       47.07      7.04 o 
 -10   5   3        3.73        3.40      5.27 o 
  -9   5   3       68.54       59.27      5.51 o 
  -8   5   3       25.17       23.08      5.17 o 
  -7   5   3       77.78       62.54      4.40 o 
  -6   5   3      283.98      278.95      7.84 o 
  -5   5   3      273.08      269.03      7.23 o 
  -4   5   3      916.95      964.62     18.28 o 
  -3   5   3       15.69        9.71      2.02 o 
  -2   5   3       14.69       17.48      2.26 o 
  -1   5   3     1595.63     1522.21     22.32 o 
   0   5   3      457.13      442.96      8.95 o 
   1   5   3     1580.86     1493.76     28.37 o 
   2   5   3       13.45       13.76      1.54 o 
   3   5   3       18.79       10.81      1.70 o 
   4   5   3      898.27      957.73     22.10 o 
   5   5   3      278.81      276.42      9.07 o 
   6   5   3      282.36      291.24     10.87 o 
   7   5   3       80.17       62.05      5.49 o 
   8   5   3       23.39       17.27      8.28 o 
   9   5   3       71.84       70.52      7.88 o 
  10   5   3        3.83        5.82      5.58 o 
  11   5   3       42.30       53.31      8.17 o 
  12   5   3        6.97        8.53      8.92 o 
 -12   6   3       15.39       14.32      8.04 o 
 -11   6   3       67.88       85.17     10.57 o 
 -10   6   3      129.21      111.26      8.44 o 
  -9   6   3       46.11       61.86      5.74 o 
  -8   6   3      417.15      484.48     13.38 o 
  -7   6   3      657.07      627.92     20.11 o 
  -6   6   3       22.41       20.54      3.07 o 
  -5   6   3      340.19      348.04      9.38 o 
  -4   6   3      352.20      328.84      8.71 o 
  -3   6   3     2169.43     2238.02     36.63 o 
  -2   6   3      201.26      204.18      5.25 o 
  -1   6   3      739.10      820.57     13.45 o 
   0   6   3      118.59      134.62     11.77 o 
   1   6   3      726.91      797.58     14.85 o 
   2   6   3      198.99      209.90      6.19 o 
   3   6   3     2188.41     2243.92     35.45 o 
   4   6   3      343.84      321.85      7.65 o 
   5   6   3      318.71      338.36      9.27 o 
   6   6   3       24.80       24.74      3.58 o 
   7   6   3      660.10      617.53     17.17 o 
   8   6   3      410.19      474.85     15.27 o 
   9   6   3       47.15       64.04      7.55 o 
  10   6   3      131.69      128.03     16.36 o 
  11   6   3       69.52       79.92     14.32 o 
  12   6   3       15.34        7.83      8.17 o 
 -12   7   3       79.01       93.54     11.46 o 
 -11   7   3       94.57      115.99     11.78 o 
 -10   7   3       44.96       48.23      6.81 o 
  -9   7   3       99.10       84.02      9.92 o 
  -8   7   3      122.59      119.81     13.71 o 
  -7   7   3      114.12      127.67      5.87 o 
  -6   7   3      369.69      357.81      9.15 o 
  -5   7   3       11.09       16.53      2.81 o 
  -4   7   3      527.51      520.07     11.75 o 
  -3   7   3      212.02      199.21      5.48 o 
  -2   7   3      610.71      609.46     11.13 o 
  -1   7   3      425.07      411.13      8.05 o 
   0   7   3       77.01       87.44      7.58 o 
   1   7   3      407.29      355.34      8.54 o 
   2   7   3      619.17      624.19     12.67 o 
   3   7   3      205.53      201.23      6.49 o 
   4   7   3      515.37      507.45     10.48 o 
   5   7   3       10.89       10.57      3.42 o 
   6   7   3      383.30      382.64     11.98 o 
   7   7   3      119.74      126.56      7.52 o 
   8   7   3      117.36      113.28     11.79 o 
   9   7   3       94.32      108.86      9.40 o 
  10   7   3       44.29       51.25      7.63 o 
  11   7   3       96.34       96.86     10.70 o 
  12   7   3       78.37       89.14     10.93 o 
 -12   8   3       19.67        2.48      5.30 o 
 -11   8   3        3.57        0.57      5.39 o 
 -10   8   3      104.96       99.06      9.05 o 
  -9   8   3       57.55       51.37      6.73 o 
  -8   8   3      286.30      258.00     11.83 o 
  -7   8   3       51.39       62.29      5.26 o 
  -6   8   3       38.43       24.77      4.09 o 
  -5   8   3       67.44       67.75      5.75 o 
  -4   8   3       47.19       67.01      4.25 o 
  -3   8   3      319.15      321.34     11.79 o 
  -2   8   3      461.35      487.45      9.66 o 
  -1   8   3      289.80      304.93      6.94 o 
   0   8   3     2825.30     2779.06     39.51 o 
   1   8   3      284.33      296.44      7.62 o 
   2   8   3      478.86      502.53     11.03 o 
   3   8   3      319.26      321.38      8.66 o 
   4   8   3       44.37       70.37      4.28 o 
   5   8   3       69.09       63.79      4.45 o 
   6   8   3       36.99       28.96      4.98 o 
   7   8   3       52.11       68.56      6.08 o 
   8   8   3      282.73      274.64     11.63 o 
   9   8   3       59.35       51.33     19.68 o 
  10   8   3      107.58       99.50     10.29 o 
  11   8   3        2.99       -0.36      5.01 o 
  12   8   3       18.23       25.30      7.18 o 
 -11   9   3       62.70       65.09     15.25 o 
 -10   9   3       34.82       41.33      6.49 o 
  -9   9   3       56.08       66.21     13.82 o 
  -8   9   3      105.79      104.95      8.47 o 
  -7   9   3      320.50      288.76     21.23 o 
  -6   9   3      235.42      233.26      9.79 o 
  -5   9   3        1.28        7.56      5.13 o 
  -4   9   3      593.06      649.27     14.44 o 
  -3   9   3      585.27      568.61     11.08 o 
  -2   9   3      773.50      802.05     13.88 o 
  -1   9   3     1018.36     1036.04     17.28 o 
   0   9   3       60.03       54.58      4.38 o 
   1   9   3     1054.80     1058.38     19.11 o 
   2   9   3      760.45      761.50     15.51 o 
   3   9   3      580.24      558.76     12.74 o 
   4   9   3      605.47      660.14     17.16 o 
   5   9   3        0.97        2.46      2.19 o 
   6   9   3      227.23      229.97     13.42 o 
   7   9   3      316.99      288.89     11.68 o 
   8   9   3      109.52      112.46      7.93 o 
   9   9   3       61.36       63.74     10.05 o 
  10   9   3       34.62       41.09      8.36 o 
  11   9   3       61.88       74.04      9.86 o 
 -11  10   3        2.14        3.29      5.60 o 
 -10  10   3       18.06       22.02     11.91 o 
  -9  10   3        2.10        0.71      4.08 o 
  -8  10   3      159.46      168.15     15.59 o 
  -7  10   3      313.44      336.87     13.67 o 
  -6  10   3       23.84       39.48      8.50 o 
  -5  10   3      335.30      319.99     15.59 o 
  -4  10   3       79.14       71.26      4.65 o 
  -3  10   3      175.43      163.10      7.20 o 
  -2  10   3       94.47      104.24      4.91 o 
  -1  10   3      153.63      137.58      4.81 o 
   0  10   3      275.55      320.73      7.61 o 
   1  10   3      157.30      146.05      5.42 o 
   2  10   3       91.77      105.04      6.15 o 
   3  10   3      163.30      173.98      6.51 o 
   4  10   3       77.56       70.97      5.67 o 
   5  10   3      339.33      347.50     10.10 o 
   6  10   3       24.10       24.36      3.60 o 
   7  10   3      311.61      343.11     11.17 o 
   8  10   3      159.31      146.46     14.05 o 
   9  10   3        2.04        7.92      4.48 o 
  10  10   3       17.71        6.48      4.89 o 
  11  10   3        1.85       -1.82      4.73 o 
 -11  11   3        5.29        3.75      4.74 o 
 -10  11   3       16.62       14.19      5.25 o 
  -9  11   3        0.59        4.19      4.01 o 
  -8  11   3      142.17      121.67      9.49 o 
  -7  11   3      186.08      191.23     20.91 o 
  -6  11   3      238.32      245.32     14.46 o 
  -5  11   3      180.85      179.10      9.27 o 
  -4  11   3      500.48      532.51     15.74 o 
  -3  11   3      221.23      205.40      7.36 o 
  -2  11   3      101.61      129.69      5.80 o 
  -1  11   3        9.28       14.07      2.20 o 
   0  11   3     1197.44     1200.48     19.80 o 
   1  11   3       11.24       11.74      2.13 o 
   2  11   3      109.70      123.22      7.14 o 
   3  11   3      216.07      215.65      7.39 o 
   4  11   3      509.26      512.70     15.08 o 
   5  11   3      184.13      213.97      7.94 o 
   6  11   3      227.95      238.06     11.05 o 
   7  11   3      181.98      197.43      9.87 o 
   8  11   3      147.02      140.11     10.41 o 
   9  11   3        0.45        3.03      4.53 o 
  10  11   3       16.91       21.70      6.06 o 
  11  11   3        5.61        1.99      5.31 o 
 -10  12   3      109.51      102.40      9.88 o 
  -9  12   3       77.83       83.49      8.97 o 
  -8  12   3       90.06       95.74     12.94 o 
  -7  12   3       46.69       44.74      7.70 o 
  -6  12   3      111.19      112.84     11.08 o 
  -5  12   3      192.27      225.81     18.47 o 
  -4  12   3       83.65       83.65      6.52 o 
  -3  12   3      218.10      204.67      9.33 o 
  -2  12   3      243.03      242.43      9.74 o 
  -1  12   3      209.38      194.08      7.25 o 
   0  12   3      583.05      593.97     13.79 o 
   1  12   3      207.08      210.80      9.21 o 
   2  12   3      244.80      255.44      7.99 o 
   3  12   3      220.64      207.52      7.43 o 
   4  12   3       83.34       70.18      6.70 o 
   5  12   3      189.05      211.47      9.86 o 
   6  12   3      109.44      117.81      7.27 o 
   7  12   3       45.36       41.81      5.27 o 
   8  12   3       95.84      120.98     19.42 o 
   9  12   3       77.57       78.59     20.17 o 
  10  12   3      109.79      107.25     11.83 o 
 -10  13   3       31.67       35.60      7.35 o 
  -9  13   3       85.67       79.91      8.87 o 
  -8  13   3        8.45        7.35      4.34 o 
  -7  13   3       10.18        4.01     12.84 o 
  -6  13   3       93.91       85.80     20.96 o 
  -5  13   3       32.56       28.29      4.84 o 
  -4  13   3       28.90       34.61      5.08 o 
  -3  13   3      132.38      127.13      7.81 o 
  -2  13   3      226.26      214.35      9.89 o 
  -1  13   3      400.52      369.31     12.66 o 
   0  13   3       59.94       93.01      5.38 o 
   1  13   3      393.32      382.16     10.76 o 
   2  13   3      228.16      217.64      8.62 o 
   3  13   3      129.22      116.32      6.74 o 
   4  13   3       31.81       48.44      4.56 o 
   5  13   3       32.01       42.89      7.17 o 
   6  13   3       90.73       86.73      6.27 o 
   7  13   3       10.75       10.54      3.82 o 
   8  13   3        9.21        8.18      4.10 o 
   9  13   3       83.27       85.17      9.73 o 
  10  13   3       31.08       41.66     11.90 o 
 -10  14   3       17.40       17.85      7.38 o 
  -9  14   3       44.64       54.66     15.31 o 
  -8  14   3       55.38       73.11     18.80 o 
  -7  14   3        3.17        4.86      5.31 o 
  -6  14   3      206.45      187.48     10.95 o 
  -5  14   3       52.30       57.51      6.81 o 
  -4  14   3      479.04      462.28     15.60 o 
  -3  14   3      229.82      218.67     21.45 o 
  -2  14   3       77.03       68.19      7.23 o 
  -1  14   3       53.62       68.27      6.05 o 
   0  14   3      124.07      128.80      8.83 o 
   1  14   3       56.35       56.46      4.77 o 
   2  14   3       80.19       69.09      5.24 o 
   3  14   3      232.79      214.01      7.90 o 
   4  14   3      479.25      460.96     12.77 o 
   5  14   3       47.04       49.28      6.95 o 
   6  14   3      211.50      211.44      9.12 o 
   7  14   3        3.67        5.17      3.65 o 
   8  14   3       53.97       56.35      6.71 o 
   9  14   3       44.27       37.99     10.53 o 
  10  14   3       18.09       17.96      9.86 o 
  -9  15   3       35.70       64.35      8.92 o 
  -8  15   3       33.26       58.54     17.21 o 
  -7  15   3       27.44       34.09      8.11 o 
  -6  15   3      280.33      302.45     27.70 o 
  -5  15   3       33.65       39.70      8.76 o 
  -4  15   3      159.37      179.05     10.07 o 
  -3  15   3       73.66       51.10      7.68 o 
  -2  15   3       70.08       83.50      8.39 o 
  -1  15   3      472.94      466.50     23.20 o 
   0  15   3      121.36      112.28      7.82 o 
   1  15   3      476.06      488.39     16.57 o 
   2  15   3       70.65       73.43      5.63 o 
   3  15   3       72.67       70.40      5.63 o 
   4  15   3      161.02      183.25     10.05 o 
   5  15   3       33.91       31.17      5.13 o 
   6  15   3      289.05      293.02     15.44 o 
   7  15   3       28.53       27.98      6.47 o 
   8  15   3       33.35       36.60      7.63 o 
   9  15   3       34.71       43.92     11.48 o 
  -9  16   3        2.38        5.46      5.37 o 
  -8  16   3       16.31       11.06      7.10 o 
  -7  16   3       73.88       91.34     12.03 o 
  -6  16   3       38.30       31.10      7.53 o 
  -5  16   3      163.62      169.70     14.22 o 
  -4  16   3        7.89       13.12      5.68 o 
  -3  16   3      799.54      812.70     23.02 o 
  -2  16   3      371.06      370.10     14.18 o 
  -1  16   3       67.85       74.91      8.64 o 
   0  16   3      135.15      136.16      8.75 o 
   1  16   3       64.62       64.62      8.27 o 
   2  16   3      378.61      408.22     14.55 o 
   3  16   3      791.71      822.84     28.89 o 
   4  16   3        7.27        6.63      4.00 o 
   5  16   3      167.77      171.49     11.20 o 
   6  16   3       37.75       33.16      9.62 o 
   7  16   3       72.59       67.72     11.88 o 
   8  16   3       15.62       14.66      5.95 o 
   9  16   3        2.61        7.43      7.94 o 
  -8  17   3       60.58       62.17     11.29 o 
  -7  17   3       71.64       66.92     22.39 o 
  -6  17   3       39.87       62.87      9.90 o 
  -5  17   3       15.14       23.21      9.43 o 
  -4  17   3      124.43      127.23     19.47 o 
  -3  17   3        1.64        1.31      7.02 o 
  -2  17   3       84.94       93.66     11.03 o 
  -1  17   3       24.34       23.85      4.82 o 
   0  17   3      717.85      727.28     30.01 o 
   1  17   3       26.75       22.89      4.78 o 
   2  17   3       84.52       99.58      8.94 o 
   3  17   3        1.15        1.61      3.20 o 
   4  17   3      125.74      143.59     13.11 o 
   5  17   3       14.37       14.93      6.77 o 
   6  17   3       39.37       37.50     10.33 o 
   7  17   3       72.50       67.07      9.46 o 
   8  17   3       60.13       60.21      9.64 o 
  -7  18   3       15.61       21.19      7.38 o 
  -6  18   3        0.71       -4.37      5.13 o 
  -5  18   3      232.44      297.82     18.61 o 
  -4  18   3      185.83      198.78     16.16 o 
  -3  18   3       76.73       73.65     10.67 o 
  -2  18   3       29.73       41.62      8.41 o 
  -1  18   3       60.74       49.06      8.81 o 
   0  18   3       95.25       92.54     11.05 o 
   1  18   3       58.74       41.89      7.54 o 
   2  18   3       30.11       29.29      5.40 o 
   3  18   3       75.82       70.43      7.55 o 
   4  18   3      185.75      200.84     13.28 o 
   5  18   3      233.73      268.45     13.33 o 
   6  18   3        0.92       -1.46      3.96 o 
   7  18   3       15.45       27.10      7.39 o 
  -6  19   3       32.93       24.23     12.22 o 
  -5  19   3        5.54        6.92      6.06 o 
  -4  19   3        5.08        8.12      6.10 o 
  -3  19   3       30.55       37.22      8.57 o 
  -2  19   3       78.41       85.43     31.43 o 
  -1  19   3        0.90        1.69      4.87 o 
   0  19   3        0.01       -5.05      4.78 o 
   1  19   3        1.08        7.76      5.37 o 
   2  19   3       78.59       71.35     16.55 o 
   3  19   3       31.67       40.34      6.45 o 
   4  19   3        6.69        9.08      4.53 o 
   5  19   3        5.47        7.26      5.08 o 
   6  19   3       32.19       25.42      7.01 o 
  -5  20   3        1.26        0.42      6.11 o 
  -4  20   3       34.36       30.73      8.90 o 
  -3  20   3       68.65       54.26     10.11 o 
  -2  20   3       48.54       48.95      9.34 o 
  -1  20   3        7.15        7.19      5.57 o 
   0  20   3      115.99      126.77     13.39 o 
   1  20   3        6.64       10.40      6.62 o 
   2  20   3       45.76       49.83      8.94 o 
   3  20   3       69.57       70.81     11.88 o 
   4  20   3       35.29       35.09      8.15 o 
   5  20   3        1.08        1.15      7.27 o 
  -4  21   3        5.79        1.25      7.77 o 
  -3  21   3        3.45        3.32      6.17 o 
  -2  21   3       28.85       25.82      9.38 o 
  -1  21   3      100.87      103.32     12.92 o 
   0  21   3       16.16       10.07      6.58 o 
   1  21   3      100.79      105.21     12.64 o 
   2  21   3       28.59       33.60      8.23 o 
   3  21   3        3.23        5.97      6.07 o 
   4  21   3        5.81       20.16      9.44 o 
  -2  22   3        3.69       -3.34      6.43 o 
  -1  22   3       38.74       39.50     13.00 o 
   0  22   3        0.25       11.45      6.94 o 
   1  22   3       38.09       41.06     11.56 o 
   2  22   3        3.22        5.18      6.11 o 
   0   0   4      368.26      356.78     16.16 o 
   1   0   4      852.47      900.56     19.99 o 
   2   0   4      204.29      224.66      7.28 o 
   3   0   4        6.48        6.81      1.51 o 
   4   0   4       35.61       33.68      2.71 o 
   5   0   4       41.90       46.39      3.27 o 
   6   0   4        1.78        3.23      1.87 o 
   7   0   4      125.23       97.51      5.19 o 
   8   0   4        9.10        8.77      3.00 o 
   9   0   4       18.94       30.33      4.46 o 
  10   0   4      282.15      321.39     11.62 o 
  11   0   4       42.25       60.21      7.14 o 
  12   0   4       35.67       45.94      7.03 o 
 -12   1   4       13.13       16.63      7.07 o 
 -11   1   4      107.69      108.75      9.06 o 
 -10   1   4       33.58       41.32      5.84 o 
  -9   1   4      167.78      175.93     10.20 o 
  -8   1   4      108.63      147.69      7.10 o 
  -7   1   4      546.08      601.84     13.05 o 
  -6   1   4      174.50      218.78      7.60 o 
  -5   1   4      131.61      136.17      8.40 o 
  -4   1   4      562.77      580.49     14.43 o 
  -3   1   4      493.45      491.19      9.68 o 
  -2   1   4      655.69      628.51     14.92 o 
  -1   1   4     1270.50     1272.72     25.25 o 
   0   1   4     3596.31     3654.69     64.63 o 
   1   1   4     1296.01     1275.70     21.46 o 
   2   1   4      641.75      626.75      9.81 o 
   3   1   4      505.38      501.41      9.41 o 
   4   1   4      578.87      610.50     11.27 o 
   5   1   4      126.79      136.92      4.97 o 
   6   1   4      176.55      221.10      8.94 o 
   7   1   4      538.84      596.32     14.51 o 
   8   1   4      108.61      141.18      8.31 o 
   9   1   4      170.21      170.00      8.43 o 
  10   1   4       35.39       53.00      7.30 o 
  11   1   4      103.16      100.91     10.52 o 
  12   1   4       13.07       13.67      6.15 o 
 -12   2   4        7.95       -2.68      4.48 o 
 -11   2   4       15.89       32.49      5.91 o 
 -10   2   4       18.62       11.57      4.02 o 
  -9   2   4       11.84        7.76      3.28 o 
  -8   2   4       79.27       90.44      5.46 o 
  -7   2   4      187.77      178.97      6.74 o 
  -6   2   4      309.54      337.85      8.73 o 
  -5   2   4      444.74      460.99     12.53 o 
  -4   2   4        8.33        7.30      1.79 o 
  -3   2   4     1082.29     1124.60     18.37 o 
  -2   2   4      763.73      757.94     23.27 o 
  -1   2   4     1195.76     1234.61     29.70 o 
   0   2   4       10.85       12.33      2.27 o 
   1   2   4     1210.00     1215.41     20.72 o 
   2   2   4      756.41      769.33     12.49 o 
   3   2   4     1086.67     1147.39     17.79 o 
   4   2   4        8.38        4.47      1.60 o 
   5   2   4      443.07      441.46      9.46 o 
   6   2   4      306.02      326.76     12.61 o 
   7   2   4      194.54      185.09      7.53 o 
   8   2   4       81.24       89.31      7.92 o 
   9   2   4       11.56        5.99      3.10 o 
  10   2   4       18.92        8.43      3.70 o 
  11   2   4       15.54       21.03      5.25 o 
  12   2   4        7.94        3.73      4.51 o 
 -12   3   4       47.42       47.86      7.07 o 
 -11   3   4      104.22      110.93      9.11 o 
 -10   3   4        0.78       -1.08      3.20 o 
  -9   3   4       53.07       51.91      4.89 o 
  -8   3   4        1.47        4.67      2.56 o 
  -7   3   4      115.03      105.39      5.46 o 
  -6   3   4      193.67      214.00      8.67 o 
  -5   3   4       56.44       61.00      4.37 o 
  -4   3   4      156.77      162.31      6.79 o 
  -3   3   4      363.69      326.08      8.63 o 
  -2   3   4      227.39      239.50      7.00 o 
  -1   3   4      924.35      936.89     33.72 o 
   0   3   4     2144.24     2163.19     40.79 o 
   1   3   4      948.47      974.59     17.02 o 
   2   3   4      218.62      252.91      5.43 o 
   3   3   4      363.30      338.78      7.15 o 
   4   3   4      153.24      162.58      4.78 o 
   5   3   4       59.26       60.25      8.01 o 
   6   3   4      191.10      217.30      8.05 o 
   7   3   4      110.28      113.45      6.16 o 
   8   3   4        1.83        4.05      2.66 o 
   9   3   4       57.75       50.62      9.05 o 
  10   3   4        0.81        0.68      3.24 o 
  11   3   4      103.02      108.83      9.09 o 
  12   3   4       46.84       61.68      8.94 o 
 -12   4   4        3.21        3.01      4.21 o 
 -11   4   4        1.54        2.64      3.95 o 
 -10   4   4      132.05      135.02     11.53 o 
  -9   4   4      141.76      149.34      7.23 o 
  -8   4   4       73.97       84.61      5.39 o 
  -7   4   4       14.99       15.53      2.92 o 
  -6   4   4      384.56      357.83     11.33 o 
  -5   4   4       29.00       31.70      3.08 o 
  -4   4   4      700.74      751.99     15.71 o 
  -3   4   4      357.06      370.10      9.57 o 
  -2   4   4      851.67      788.55     15.62 o 
  -1   4   4      555.33      548.10     13.51 o 
   0   4   4      985.17      991.77     21.15 o 
   1   4   4      555.73      539.02     10.90 o 
   2   4   4      833.33      784.88     12.86 o 
   3   4   4      366.46      388.28      6.97 o 
   4   4   4      697.95      758.69     13.59 o 
   5   4   4       28.10       30.92      3.16 o 
   6   4   4      382.41      359.40     10.04 o 
   7   4   4       15.35       13.00      2.95 o 
   8   4   4       74.40       67.73      5.51 o 
   9   4   4      141.77      154.11      8.11 o 
  10   4   4      131.71      139.20      8.40 o 
  11   4   4        1.91        4.91      4.18 o 
  12   4   4        3.98       -0.86      4.22 o 
 -12   5   4       23.22       23.66     11.98 o 
 -11   5   4       55.77       44.55      6.72 o 
 -10   5   4       39.03       53.07      5.88 o 
  -9   5   4       30.10       39.01      4.47 o 
  -8   5   4       39.64       33.86      4.41 o 
  -7   5   4      183.12      191.92      7.11 o 
  -6   5   4      134.14      121.24      5.57 o 
  -5   5   4       26.45       32.67      3.16 o 
  -4   5   4      932.87      889.92     17.94 o 
  -3   5   4      317.88      309.57      8.68 o 
  -2   5   4      179.81      171.60      6.08 o 
  -1   5   4      360.96      386.00     10.60 o 
   0   5   4       23.02       11.43      3.45 o 
   1   5   4      370.79      407.19      8.91 o 
   2   5   4      186.45      178.69      4.66 o 
   3   5   4      325.95      327.45      7.59 o 
   4   5   4      937.17      908.88     15.64 o 
   5   5   4       25.74       23.53      3.72 o 
   6   5   4      131.51      122.69      5.97 o 
   7   5   4      182.90      172.41      7.51 o 
   8   5   4       38.34       25.10      4.96 o 
   9   5   4       32.06       44.14      5.13 o 
  10   5   4       39.32       48.11      5.78 o 
  11   5   4       55.17       57.15      9.44 o 
  12   5   4       22.51       36.93     11.13 o 
 -11   6   4       84.63       81.81     10.36 o 
 -10   6   4       88.38       96.09      7.37 o 
  -9   6   4      117.66      122.02      7.53 o 
  -8   6   4      395.71      392.94     11.27 o 
  -7   6   4      317.64      329.06      9.28 o 
  -6   6   4      210.51      189.54      6.70 o 
  -5   6   4      117.80      102.21      5.54 o 
  -4   6   4      288.50      281.79      8.87 o 
  -3   6   4      972.54      971.25     18.86 o 
  -2   6   4       76.44       66.52      4.20 o 
  -1   6   4       31.85       24.32      1.90 o 
   0   6   4       23.06       18.25      2.72 o 
   1   6   4       29.96       22.83      3.81 o 
   2   6   4       79.36       61.86      3.63 o 
   3   6   4      990.82      948.88     15.95 o 
   4   6   4      286.10      289.38      7.19 o 
   5   6   4      106.24       96.29      5.87 o 
   6   6   4      219.56      198.15      7.48 o 
   7   6   4      318.22      290.91      9.81 o 
   8   6   4      386.12      392.93     12.06 o 
   9   6   4      118.93      116.41      7.47 o 
  10   6   4       90.76      107.80     18.39 o 
  11   6   4       86.30       87.77     10.97 o 
 -11   7   4      105.81      129.10     12.35 o 
 -10   7   4       14.51       13.65      5.31 o 
  -9   7   4       50.76       46.54      5.31 o 
  -8   7   4       10.41       13.29      3.42 o 
  -7   7   4      340.47      359.37     11.68 o 
  -6   7   4      226.13      278.24      8.24 o 
  -5   7   4       17.12       15.87      3.03 o 
  -4   7   4      115.57      121.05      5.79 o 
  -3   7   4      102.54      101.15      5.21 o 
  -2   7   4      493.95      488.00     11.56 o 
  -1   7   4       58.07       61.68      5.97 o 
   0   7   4       84.83       93.72      5.92 o 
   1   7   4       58.61       59.03      3.39 o 
   2   7   4      497.08      464.52     10.83 o 
   3   7   4      107.58       97.08      3.94 o 
   4   7   4      105.48      115.41      4.79 o 
   5   7   4       15.92       11.66      2.65 o 
   6   7   4      227.60      261.35      9.38 o 
   7   7   4      348.67      376.75     11.80 o 
   8   7   4       10.17       10.62      5.03 o 
   9   7   4       48.05       36.78      4.95 o 
  10   7   4       14.13       16.21      6.02 o 
  11   7   4      105.86      104.45     12.31 o 
 -11   8   4       27.95       30.97      6.29 o 
 -10   8   4       80.28       83.27      8.61 o 
  -9   8   4       35.69       35.86      6.02 o 
  -8   8   4      203.65      199.93     10.45 o 
  -7   8   4       24.60       33.49      4.32 o 
  -6   8   4        3.25        5.16      3.37 o 
  -5   8   4       44.98       39.59      4.07 o 
  -4   8   4      242.53      222.48      7.76 o 
  -3   8   4      140.79      158.69      6.52 o 
  -2   8   4      436.90      424.17      9.13 o 
  -1   8   4      338.07      307.97      7.34 o 
   0   8   4     1964.61     1876.06     31.17 o 
   1   8   4      334.07      311.34      8.08 o 
   2   8   4      437.46      435.57     10.36 o 
   3   8   4      142.42      169.19      5.69 o 
   4   8   4      239.95      240.00      7.84 o 
   5   8   4       46.57       50.56      3.76 o 
   6   8   4        2.69        4.84      2.21 o 
   7   8   4       24.69       21.19      4.09 o 
   8   8   4      201.56      234.25     11.52 o 
   9   8   4       36.99       38.62      6.17 o 
  10   8   4       82.68       83.88     10.19 o 
  11   8   4       27.58       37.95      8.11 o 
 -11   9   4       30.15       29.65      6.50 o 
 -10   9   4       16.44       16.48      5.11 o 
  -9   9   4       57.03       46.67      6.59 o 
  -8   9   4        2.26        7.71      3.88 o 
  -7   9   4      241.36      227.52     14.07 o 
  -6   9   4      155.16      146.28      9.04 o 
  -5   9   4       61.46       80.27      6.48 o 
  -4   9   4      240.51      256.99     14.51 o 
  -3   9   4      361.18      402.15     10.85 o 
  -2   9   4      242.20      255.40      6.77 o 
  -1   9   4      156.48      150.57      6.65 o 
   0   9   4      387.43      359.63      8.32 o 
   1   9   4      168.13      159.37      5.69 o 
   2   9   4      234.62      244.39      7.53 o 
   3   9   4      353.81      423.51     17.80 o 
   4   9   4      248.04      268.20     10.47 o 
   5   9   4       58.50       53.88      4.75 o 
   6   9   4      154.06      157.12      7.69 o 
   7   9   4      238.11      254.86     11.47 o 
   8   9   4        2.65        2.35      3.84 o 
   9   9   4       61.29       52.42      7.18 o 
  10   9   4       16.42       20.76      9.09 o 
  11   9   4       30.14       23.10      7.36 o 
 -11  10   4        5.00        0.21      4.54 o 
 -10  10   4       38.52       35.71      7.64 o 
  -9  10   4       14.80       11.52      4.73 o 
  -8  10   4      168.53      162.98     11.79 o 
  -7  10   4       67.75       65.45     11.77 o 
  -6  10   4       20.37       16.24      6.08 o 
  -5  10   4      319.31      292.61     15.56 o 
  -4  10   4      164.97      171.78      8.91 o 
  -3  10   4      335.06      306.92     11.15 o 
  -2  10   4       19.00       18.82      3.12 o 
  -1  10   4      100.92      108.75      5.61 o 
   0  10   4      689.18      669.80     12.94 o 
   1  10   4       98.91      109.56      5.07 o 
   2  10   4       20.13       16.79      2.69 o 
   3  10   4      328.62      287.54      8.80 o 
   4  10   4      167.84      182.59      9.53 o 
   5  10   4      319.62      288.77     16.09 o 
   6  10   4       18.11       16.61      3.51 o 
   7  10   4       67.24       67.85      5.98 o 
   8  10   4      173.65      185.14     10.87 o 
   9  10   4       14.41        5.86      4.23 o 
  10  10   4       37.29       49.76     12.06 o 
  11  10   4        4.79        1.07      5.26 o 
 -10  11   4        2.00       -1.86      4.17 o 
  -9  11   4       30.42       24.44      5.66 o 
  -8  11   4       87.51       76.50      8.00 o 
  -7  11   4      335.14      284.41     16.66 o 
  -6  11   4      221.11      222.58     14.10 o 
  -5  11   4      158.41      169.15     12.41 o 
  -4  11   4      668.45      602.21     23.09 o 
  -3  11   4      189.09      192.87      9.21 o 
  -2  11   4       88.29       86.05      6.72 o 
  -1  11   4      322.46      301.18     13.86 o 
   0  11   4      366.74      418.39     11.19 o 
   1  11   4      326.38      328.62      8.28 o 
   2  11   4       92.71       80.18      6.16 o 
   3  11   4      187.86      174.47      6.96 o 
   4  11   4      665.00      643.25     15.04 o 
   5  11   4      161.94      181.95     11.34 o 
   6  11   4      216.86      225.93      9.37 o 
   7  11   4      330.60      313.83     12.86 o 
   8  11   4       90.66       76.60      7.92 o 
   9  11   4       31.96       31.68      7.10 o 
  10  11   4        1.72       -5.58      5.74 o 
 -10  12   4       89.84       82.71     13.11 o 
  -9  12   4       35.37       34.22      6.60 o 
  -8  12   4       43.98       47.46      7.20 o 
  -7  12   4      117.15      133.43     22.58 o 
  -6  12   4      144.09      111.29     11.43 o 
  -5  12   4       76.81       76.98      9.43 o 
  -4  12   4       97.18       84.08     11.42 o 
  -3  12   4       60.84       61.12      8.25 o 
  -2  12   4      298.64      326.25     12.03 o 
  -1  12   4        5.10        3.94      3.12 o 
   0  12   4      595.83      598.53     20.12 o 
   1  12   4        3.80        4.41      2.48 o 
   2  12   4      307.01      308.90      9.23 o 
   3  12   4       64.66       71.98      5.12 o 
   4  12   4       94.88      103.42      6.09 o 
   5  12   4       77.11       73.43      5.63 o 
   6  12   4      142.28      135.56      8.64 o 
   7  12   4      116.60      149.50      9.32 o 
   8  12   4       46.26       41.89      6.34 o 
   9  12   4       34.29       45.11      8.35 o 
  10  12   4       90.09       78.98     14.10 o 
  -9  13   4       52.37       46.46     10.09 o 
  -8  13   4      104.09       99.83      9.84 o 
  -7  13   4        9.64        9.32      5.78 o 
  -6  13   4      173.29      146.32     13.03 o 
  -5  13   4      144.19      174.92     13.50 o 
  -4  13   4       35.51       28.16      6.54 o 
  -3  13   4       42.58       55.71      8.27 o 
  -2  13   4      136.26      141.24     11.54 o 
  -1  13   4       33.78       46.58      6.77 o 
   0  13   4       39.30       36.03      5.18 o 
   1  13   4       31.18       23.18      8.19 o 
   2  13   4      136.43      148.01      7.11 o 
   3  13   4       44.53       59.99      4.90 o 
   4  13   4       36.52       33.89      4.31 o 
   5  13   4      144.55      163.40      8.00 o 
   6  13   4      171.11      172.53     14.34 o 
   7  13   4        9.03       10.19      4.01 o 
   8  13   4      106.47      114.09     11.21 o 
   9  13   4       49.17       57.87     21.93 o 
  -9  14   4       37.20       43.26      7.37 o 
  -8  14   4       51.60       43.39      9.24 o 
  -7  14   4       62.73       54.93      9.25 o 
  -6  14   4       98.68       90.45     11.32 o 
  -5  14   4       64.34       58.74      9.14 o 
  -4  14   4      145.64      118.02     11.66 o 
  -3  14   4      618.49      589.69     23.80 o 
  -2  14   4       15.87       25.66      6.35 o 
  -1  14   4       75.90       60.24      8.43 o 
   0  14   4      200.46      168.92     12.39 o 
   1  14   4       75.64       68.61      6.59 o 
   2  14   4       14.59        6.67      3.34 o 
   3  14   4      626.00      564.17     16.72 o 
   4  14   4      141.26      125.03      8.59 o 
   5  14   4       65.02       67.48      5.89 o 
   6  14   4      102.88      101.80      7.23 o 
   7  14   4       63.58       79.88      7.24 o 
   8  14   4       49.99       64.95      7.61 o 
   9  14   4       37.30       44.21     13.83 o 
  -8  15   4        4.12        0.17      6.24 o 
  -7  15   4        8.17        7.24      6.38 o 
  -6  15   4       61.74       46.48     15.53 o 
  -5  15   4        8.94        5.22      5.22 o 
  -4  15   4       27.47       27.81     10.75 o 
  -3  15   4      128.78      134.49     27.75 o 
  -2  15   4      150.29      141.89     12.60 o 
  -1  15   4      149.18      158.84     13.03 o 
   0  15   4        6.17        3.08      4.66 o 
   1  15   4      152.18      159.34     12.37 o 
   2  15   4      149.58      159.17      9.47 o 
   3  15   4      125.09      124.32      8.96 o 
   4  15   4       23.87       14.96      4.83 o 
   5  15   4        8.17        6.63      3.88 o 
   6  15   4       61.67       51.28      6.93 o 
   7  15   4        7.57       11.13      5.09 o 
   8  15   4        3.74       -2.18      4.29 o 
  -8  16   4        3.65        2.98      6.47 o 
  -7  16   4       25.20       23.51      7.95 o 
  -6  16   4        0.08       10.16      7.18 o 
  -5  16   4       59.60       63.01     10.15 o 
  -4  16   4       13.05       13.85      5.93 o 
  -3  16   4      200.78      189.96     24.83 o 
  -2  16   4      627.05      647.22     38.12 o 
  -1  16   4       83.42       80.90     10.16 o 
   0  16   4      138.25      122.54     11.92 o 
   1  16   4       80.30       72.89      9.60 o 
   2  16   4      626.67      636.26     56.14 o 
   3  16   4      197.39      212.88     11.46 o 
   4  16   4       12.88       13.85      5.68 o 
   5  16   4       62.04       60.74      8.92 o 
   6  16   4        0.12        2.47      4.18 o 
   7  16   4       24.29       21.08      7.33 o 
   8  16   4        3.08        3.62      6.10 o 
  -7  17   4       83.59       70.22     21.05 o 
  -6  17   4        5.21        4.00     11.69 o 
  -5  17   4       40.80       34.90      7.98 o 
  -4  17   4       10.84       -1.29      5.15 o 
  -3  17   4        8.93        9.40      5.61 o 
  -2  17   4       26.09       14.41      6.30 o 
  -1  17   4      341.90      346.10     24.59 o 
   0  17   4      308.77      282.01     40.84 o 
   1  17   4      340.17      342.23     18.22 o 
   2  17   4       26.80       24.03      6.57 o 
   3  17   4       10.28        3.63      5.42 o 
   4  17   4       11.43       13.20      5.57 o 
   5  17   4       39.30       31.94      7.55 o 
   6  17   4        5.22        5.92      7.07 o 
   7  17   4       85.50      104.01     17.38 o 
  -6  18   4        2.29        4.48      5.95 o 
  -5  18   4      186.11      205.07     16.95 o 
  -4  18   4       30.35       18.52      6.99 o 
  -3  18   4       97.27      111.78     12.81 o 
  -2  18   4       29.33       15.13      6.29 o 
  -1  18   4       36.90       23.44      7.17 o 
   0  18   4        5.13        6.79      6.24 o 
   1  18   4       37.91       16.43     15.13 o 
   2  18   4       27.85       30.70      7.41 o 
   3  18   4       96.07      101.14     11.94 o 
   4  18   4       31.49       15.79      6.50 o 
   5  18   4      186.71      184.99     15.26 o 
   6  18   4        2.72        6.09      6.60 o 
  -5  19   4       13.23        8.85      6.48 o 
  -4  19   4       14.90        9.88      6.75 o 
  -3  19   4       22.84       15.43      6.85 o 
  -2  19   4       55.60       54.82     19.31 o 
  -1  19   4       13.14       28.91      9.14 o 
   0  19   4       42.99       39.98      8.67 o 
   1  19   4       13.60       10.03      5.85 o 
   2  19   4       55.26       64.00     10.05 o 
   3  19   4       22.79       19.82      7.07 o 
   4  19   4       15.33       20.16      7.05 o 
   5  19   4       13.11       13.39      6.73 o 
  -4  20   4        7.78       10.69      7.16 o 
  -3  20   4       81.46       63.38     11.22 o 
  -2  20   4       42.26       46.67     23.44 o 
  -1  20   4       17.01       12.10     12.23 o 
   0  20   4       38.44       37.40      8.93 o 
   1  20   4       17.23       25.11      7.33 o 
   2  20   4       39.68       42.89     16.75 o 
   3  20   4       82.64      109.05     13.00 o 
   4  20   4        8.11        9.89      6.43 o 
  -3  21   4        5.75        0.92      5.79 o 
  -2  21   4       57.78       47.47     18.99 o 
  -1  21   4       99.19       72.74     40.57 o 
   0  21   4        1.32        0.73      5.65 o 
   1  21   4      100.92       83.32     16.91 o 
   2  21   4       56.45       50.52      9.74 o 
   3  21   4        5.31        7.31     18.45 o 
   0   0   5      130.87      155.65     13.06 o 
   1   0   5     5067.43     5072.04     88.17 o 
   2   0   5     1469.48     1531.22     23.42 o 
   3   0   5       10.28       11.71      2.30 o 
   4   0   5       41.32       51.75      3.39 o 
   5   0   5      170.84      196.14      6.36 o 
   6   0   5      154.01      140.15      6.55 o 
   7   0   5       23.26       12.03      3.04 o 
   8   0   5        9.03        2.68      2.89 o 
   9   0   5        0.67        3.93      3.21 o 
  10   0   5      282.16      286.19     18.23 o 
  11   0   5        2.53        6.41      4.58 o 
 -11   1   5        0.20       -4.18      3.59 o 
 -10   1   5       35.79       41.68      5.41 o 
  -9   1   5      170.34      177.21      8.70 o 
  -8   1   5       40.65       39.22      4.63 o 
  -7   1   5      182.81      167.42     10.15 o 
  -6   1   5       88.91       79.49      5.95 o 
  -5   1   5       18.12       10.86      2.76 o 
  -4   1   5       44.06       35.23      3.05 o 
  -3   1   5       56.40       70.06      3.63 o 
  -2   1   5     2730.06     2684.52     38.19 o 
  -1   1   5     1495.79     1432.27     42.18 o 
   0   1   5       33.21       46.73      2.72 o 
   1   1   5     1493.06     1476.66     24.85 o 
   2   1   5     2701.50     2606.30     41.96 o 
   3   1   5       54.50       64.32      3.27 o 
   4   1   5       44.80       33.86      2.85 o 
   5   1   5       20.12       15.86      4.00 o 
   6   1   5       91.65       82.80      5.25 o 
   7   1   5      187.43      181.93      7.58 o 
   8   1   5       39.80       38.89      4.64 o 
   9   1   5      177.87      178.60     10.45 o 
  10   1   5       36.96       50.47      6.98 o 
  11   1   5        0.22       -0.48      4.28 o 
 -11   2   5       63.00       51.90      7.06 o 
 -10   2   5       27.90       39.26      5.43 o 
  -9   2   5      106.15      119.32      7.55 o 
  -8   2   5      118.38      105.58     10.30 o 
  -7   2   5      181.08      191.18     11.16 o 
  -6   2   5      391.89      381.65     12.60 o 
  -5   2   5      622.32      587.24     18.44 o 
  -4   2   5        9.98        6.67      2.04 o 
  -3   2   5      912.45      802.63     14.54 o 
  -2   2   5      536.85      607.08     13.10 o 
  -1   2   5      172.99      216.43      7.77 o 
   0   2   5      386.42      397.38     11.25 o 
   1   2   5      170.40      209.63      5.84 o 
   2   2   5      536.19      578.81     12.40 o 
   3   2   5      900.18      805.98     16.05 o 
   4   2   5        8.15        3.36      1.74 o 
   5   2   5      614.42      602.95     13.56 o 
   6   2   5      386.12      373.16     10.53 o 
   7   2   5      181.42      172.56      9.19 o 
   8   2   5      116.52      111.40      8.24 o 
   9   2   5      105.67      124.63      9.30 o 
  10   2   5       26.96       18.37      5.41 o 
  11   2   5       61.55       50.39      7.33 o 
 -11   3   5       54.27       50.00      7.63 o 
 -10   3   5       11.43       17.62      4.93 o 
  -9   3   5       67.14       85.48      6.69 o 
  -8   3   5       75.55       84.03      5.60 o 
  -7   3   5       97.74       96.76      5.48 o 
  -6   3   5      247.36      224.23      7.68 o 
  -5   3   5      214.69      203.51      6.71 o 
  -4   3   5      328.61      291.08      7.65 o 
  -3   3   5      765.05      736.73     15.73 o 
  -2   3   5      554.19      546.85     12.40 o 
  -1   3   5      899.99      905.44     20.75 o 
   0   3   5       41.81       39.75      3.89 o 
   1   3   5      912.19      973.06     21.26 o 
   2   3   5      551.54      539.22     11.67 o 
   3   3   5      756.66      747.54     15.29 o 
   4   3   5      325.07      260.91     10.95 o 
   5   3   5      211.80      198.68     12.69 o 
   6   3   5      252.65      236.36     12.65 o 
   7   3   5       94.68       78.31     10.52 o 
   8   3   5       77.37       73.69      7.03 o 
   9   3   5       70.91       90.14      8.20 o 
  10   3   5       10.44       10.48      4.69 o 
  11   3   5       54.09       52.19      7.83 o 
 -11   4   5       28.42       37.29      6.49 o 
 -10   4   5      115.33      120.63      8.04 o 
  -9   4   5       29.19       32.32      4.78 o 
  -8   4   5       93.81       78.71      5.59 o 
  -7   4   5       34.63       36.23      4.01 o 
  -6   4   5       17.76        9.30      3.15 o 
  -5   4   5      114.47      118.98      7.94 o 
  -4   4   5      320.85      342.01      9.86 o 
  -3   4   5      198.30      191.07      7.01 o 
  -2   4   5      223.83      240.26      7.68 o 
  -1   4   5      576.58      556.15     17.18 o 
   0   4   5      283.46      289.98      9.98 o 
   1   4   5      587.41      551.99     14.64 o 
   2   4   5      233.58      232.88      6.81 o 
   3   4   5      204.51      183.36      6.40 o 
   4   4   5      321.62      352.04      9.68 o 
   5   4   5      112.11      100.66      6.57 o 
   6   4   5       18.86       10.93      5.54 o 
   7   4   5       35.16       35.09      5.05 o 
   8   4   5       96.28       96.77      8.05 o 
   9   4   5       29.76       34.08      8.88 o 
  10   4   5      112.65       99.05      9.14 o 
  11   4   5       27.31       42.02     11.46 o 
 -11   5   5       13.33        8.24      4.74 o 
 -10   5   5       68.07       78.83      7.71 o 
  -9   5   5       78.58       83.64      6.11 o 
  -8   5   5      148.83      140.98      7.01 o 
  -7   5   5      376.91      400.06     10.70 o 
  -6   5   5       71.68       73.39      4.92 o 
  -5   5   5       33.60       41.08      3.85 o 
  -4   5   5      624.59      593.46     14.08 o 
  -3   5   5       15.80       15.40      2.97 o 
  -2   5   5       72.14       69.51      6.39 o 
  -1   5   5      240.36      219.70      8.36 o 
   0   5   5        5.32        5.48      3.20 o 
   1   5   5      239.34      204.04      8.17 o 
   2   5   5       71.53       68.67      7.56 o 
   3   5   5       15.12       12.82      2.49 o 
   4   5   5      625.51      588.87     13.71 o 
   5   5   5       31.18       34.37      4.45 o 
   6   5   5       69.67       64.82      9.38 o 
   7   5   5      374.23      374.53     13.74 o 
   8   5   5      149.18      164.91     15.28 o 
   9   5   5       80.60       85.18      8.17 o 
  10   5   5       69.43       68.83      7.90 o 
  11   5   5       13.57        8.80      4.79 o 
 -11   6   5       22.47       16.62      6.51 o 
 -10   6   5       37.40       32.66      8.43 o 
  -9   6   5       87.39      115.87      7.78 o 
  -8   6   5      267.40      276.90      9.26 o 
  -7   6   5      122.81      121.90      6.30 o 
  -6   6   5      112.48      109.25      7.01 o 
  -5   6   5       12.36        9.41      3.02 o 
  -4   6   5      249.48      250.93      8.51 o 
  -3   6   5      646.12      658.06     22.56 o 
  -2   6   5       10.07        8.65      2.62 o 
  -1   6   5        5.88        3.32      2.19 o 
   0   6   5       65.74       60.29      4.93 o 
   1   6   5        5.71        3.28      2.47 o 
   2   6   5       10.64       16.93      3.40 o 
   3   6   5      655.84      652.29     17.36 o 
   4   6   5      249.69      249.05      8.18 o 
   5   6   5       10.36        7.03      3.20 o 
   6   6   5      116.41      108.24      7.39 o 
   7   6   5      117.74      108.70      7.96 o 
   8   6   5      259.86      258.70     14.50 o 
   9   6   5       87.90      103.59      8.91 o 
  10   6   5       38.92       39.83      6.55 o 
  11   6   5       22.68       23.50      7.09 o 
 -11   7   5       87.92       91.29     13.64 o 
 -10   7   5       28.36       27.64      5.94 o 
  -9   7   5        6.13       11.68      3.98 o 
  -8   7   5       28.73       24.59      4.34 o 
  -7   7   5       55.50       68.14      5.85 o 
  -6   7   5      393.33      346.85      9.76 o 
  -5   7   5       58.31       54.37      4.84 o 
  -4   7   5       25.32       23.31      3.56 o 
  -3   7   5      193.08      185.57      7.95 o 
  -2   7   5      226.04      235.38      9.82 o 
  -1   7   5       57.16       52.15      4.40 o 
   0   7   5      260.68      263.08      9.68 o 
   1   7   5       53.38       45.99      4.75 o 
   2   7   5      226.98      236.85      9.29 o 
   3   7   5      193.63      199.03      8.84 o 
   4   7   5       27.51       21.92      4.10 o 
   5   7   5       55.50       45.58      4.40 o 
   6   7   5      389.75      368.14     15.17 o 
   7   7   5       58.09       58.34      6.36 o 
   8   7   5       29.89       24.69      4.94 o 
   9   7   5        6.64        9.87      4.44 o 
  10   7   5       29.61       29.75      6.11 o 
  11   7   5       87.98       88.49     11.33 o 
 -10   8   5       40.51       43.20      6.86 o 
  -9   8   5       18.67       13.17      4.82 o 
  -8   8   5       18.04       17.72      5.94 o 
  -7   8   5        6.09        4.99      3.13 o 
  -6   8   5       30.64       33.53      5.21 o 
  -5   8   5      102.55      101.43      6.79 o 
  -4   8   5      179.69      177.54      7.56 o 
  -3   8   5      148.62      142.89      6.83 o 
  -2   8   5      552.40      577.11     14.09 o 
  -1   8   5       44.25       52.44      4.42 o 
   0   8   5      743.92      730.68     18.46 o 
   1   8   5       39.97       47.62      6.78 o 
   2   8   5      555.92      590.97     16.23 o 
   3   8   5      148.40      154.38      8.19 o 
   4   8   5      179.15      180.68     15.09 o 
   5   8   5      101.75      108.02     13.88 o 
   6   8   5       32.34       34.27      4.32 o 
   7   8   5        6.28        7.84      3.77 o 
   8   8   5       18.77       23.61      5.20 o 
   9   8   5       19.14       24.63      5.53 o 
  10   8   5       42.10       47.64     11.81 o 
 -10   9   5       42.26       36.70      6.69 o 
  -9   9   5       37.56       37.00      6.44 o 
  -8   9   5       15.57       16.90      4.74 o 
  -7   9   5      185.31      180.12      8.84 o 
  -6   9   5      102.42      102.19      7.88 o 
  -5   9   5       34.53       34.30      7.58 o 
  -4   9   5       41.39       36.56      6.50 o 
  -3   9   5      168.06      159.04      9.12 o 
  -2   9   5      127.13      118.20      7.50 o 
  -1   9   5       91.41       90.14      6.95 o 
   0   9   5      251.99      261.74      8.86 o 
   1   9   5       96.29       98.77      6.52 o 
   2   9   5      121.64      112.67      7.07 o 
   3   9   5      163.94      152.69      8.32 o 
   4   9   5       40.99       34.89      4.98 o 
   5   9   5       32.30       35.05      5.15 o 
   6   9   5      102.47      115.45     13.57 o 
   7   9   5      184.53      187.24     10.35 o 
   8   9   5       14.73       15.05      4.60 o 
   9   9   5       36.77       36.32      8.75 o 
  10   9   5       41.10       42.80      7.20 o 
 -10  10   5       24.88       16.82      5.52 o 
  -9  10   5       35.63       43.73      6.80 o 
  -8  10   5      137.57      135.18     17.70 o 
  -7  10   5       29.71       37.31      5.85 o 
  -6  10   5      257.67      280.64     21.50 o 
  -5  10   5       46.25       46.10      5.99 o 
  -4  10   5      213.22      227.56     11.12 o 
  -3  10   5      139.76      137.11      8.52 o 
  -2  10   5       69.82       83.86      7.68 o 
  -1  10   5      247.34      235.81      8.68 o 
   0  10   5       19.18       17.23      3.20 o 
   1  10   5      250.77      228.83      9.46 o 
   2  10   5       72.78       82.78      6.39 o 
   3  10   5      145.03      160.85      8.58 o 
   4  10   5      214.26      216.78     10.65 o 
   5  10   5       45.33       42.19      5.72 o 
   6  10   5      253.22      292.08     12.44 o 
   7  10   5       31.97       31.15      6.64 o 
   8  10   5      142.26      129.35     19.38 o 
   9  10   5       35.63       38.60      8.43 o 
  10  10   5       23.95       26.43     11.80 o 
 -10  11   5        4.86        1.16      4.99 o 
  -9  11   5       18.81       18.05      5.62 o 
  -8  11   5        3.98        4.05      4.10 o 
  -7  11   5      113.39      128.32     12.47 o 
  -6  11   5      126.88      113.32     11.51 o 
  -5  11   5      250.90      252.34     15.13 o 
  -4  11   5       74.24       88.31      7.35 o 
  -3  11   5        1.87        7.86      3.82 o 
  -2  11   5       66.62       70.72      6.69 o 
  -1  11   5      202.40      193.58      8.21 o 
   0  11   5      153.70      146.09      7.19 o 
   1  11   5      203.88      182.42      8.84 o 
   2  11   5       71.37       77.70     10.73 o 
   3  11   5        1.39        0.06      3.01 o 
   4  11   5       75.40       80.63      6.98 o 
   5  11   5      256.58      254.03     11.46 o 
   6  11   5      128.81      151.63     10.07 o 
   7  11   5      109.55      145.87     10.37 o 
   8  11   5        4.25        6.38      5.75 o 
   9  11   5       18.30       16.51      7.14 o 
  10  11   5        4.62        5.20      6.88 o 
  -9  12   5        2.49        0.16      4.63 o 
  -8  12   5       14.37       17.20      5.57 o 
  -7  12   5       67.84       61.69     22.74 o 
  -6  12   5       99.85       89.89     11.02 o 
  -5  12   5      159.61      174.40     13.48 o 
  -4  12   5      171.30      162.59     13.32 o 
  -3  12   5      290.21      310.81     16.05 o 
  -2  12   5       14.16        7.71      6.05 o 
  -1  12   5      269.81      263.99     12.26 o 
   0  12   5      134.84      127.97      8.47 o 
   1  12   5      268.17      266.41      9.54 o 
   2  12   5       16.40       13.84      3.84 o 
   3  12   5      287.61      278.45     12.23 o 
   4  12   5      169.46      177.73     17.71 o 
   5  12   5      156.45      170.00     10.12 o 
   6  12   5       97.28      114.12      9.14 o 
   7  12   5       67.08       47.87      6.95 o 
   8  12   5       13.91        6.71      6.36 o 
   9  12   5        2.59        7.44      6.84 o 
  -9  13   5       12.63       17.79      6.10 o 
  -8  13   5       26.04       20.17      6.06 o 
  -7  13   5       20.26        9.90      9.47 o 
  -6  13   5      117.81      106.12     11.92 o 
  -5  13   5       20.23       13.33      5.62 o 
  -4  13   5       42.36       46.67      9.60 o 
  -3  13   5        6.58        7.97      5.22 o 
  -2  13   5      201.53      170.62     13.22 o 
  -1  13   5      184.47      208.83     14.53 o 
   0  13   5       20.26       18.54      4.62 o 
   1  13   5      182.63      158.56     14.13 o 
   2  13   5      206.84      191.29     14.18 o 
   3  13   5        7.72        3.86      4.86 o 
   4  13   5       44.57       44.58      6.00 o 
   5  13   5       21.80       14.37      5.48 o 
   6  13   5      115.31      112.25     11.52 o 
   7  13   5       22.21       17.15      5.36 o 
   8  13   5       26.91       24.74      7.51 o 
   9  13   5       11.41       20.94     10.30 o 
  -8  14   5       72.91       93.33     16.68 o 
  -7  14   5       32.99       35.84      8.25 o 
  -6  14   5       78.54       59.70      9.96 o 
  -5  14   5       83.92       92.70     11.28 o 
  -4  14   5       95.86       72.18     14.13 o 
  -3  14   5       79.16       95.15     10.92 o 
  -2  14   5       31.64       40.50      7.74 o 
  -1  14   5       96.09      106.90     10.98 o 
   0  14   5       53.49       44.30     10.10 o 
   1  14   5       94.19       85.22      7.66 o 
   2  14   5       32.69       22.61      4.90 o 
   3  14   5       77.99       72.79      7.03 o 
   4  14   5       92.85       92.34      7.87 o 
   5  14   5       78.92       78.74      7.75 o 
   6  14   5       81.50       73.44      8.00 o 
   7  14   5       33.25       53.20      9.58 o 
   8  14   5       73.07       88.98     12.48 o 
  -8  15   5        1.76       -6.07      5.66 o 
  -7  15   5       25.01       44.82      9.40 o 
  -6  15   5       37.23       33.70      8.28 o 
  -5  15   5       16.51       22.81     14.85 o 
  -4  15   5       38.14       36.20      7.87 o 
  -3  15   5       56.72       42.80      8.14 o 
  -2  15   5      325.42      330.99     18.50 o 
  -1  15   5      144.93      156.03     19.94 o 
   0  15   5       50.35       81.50     10.28 o 
   1  15   5      147.89      140.10     14.37 o 
   2  15   5      325.82      339.99     18.00 o 
   3  15   5       54.77       63.71      8.75 o 
   4  15   5       40.61       29.02      8.90 o 
   5  15   5       16.83       17.30      5.15 o 
   6  15   5       37.04       45.14      6.80 o 
   7  15   5       25.23       45.61      7.35 o 
   8  15   5        1.69        4.44      5.41 o 
  -7  16   5        2.90        0.15      5.90 o 
  -6  16   5        9.11        0.34      5.58 o 
  -5  16   5       56.56       51.10      9.69 o 
  -4  16   5        2.76        0.30      5.66 o 
  -3  16   5       18.06       25.77      7.31 o 
  -2  16   5      336.57      295.84     18.05 o 
  -1  16   5      119.85      119.53     12.49 o 
   0  16   5      265.99      284.34     17.34 o 
   1  16   5      115.46      121.11     16.67 o 
   2  16   5      333.43      330.10     17.99 o 
   3  16   5       17.03       16.69      4.95 o 
   4  16   5        2.87        5.63      8.58 o 
   5  16   5       58.48       36.78     13.99 o 
   6  16   5        9.03       12.22      5.11 o 
   7  16   5        2.62        0.14      4.83 o 
  -6  17   5        8.24        2.55      6.43 o 
  -5  17   5       60.22       74.04     11.32 o 
  -4  17   5       18.99       12.61     10.16 o 
  -3  17   5       49.88       42.91     16.12 o 
  -2  17   5        9.82       11.70      8.82 o 
  -1  17   5      168.82      168.07     20.78 o 
   0  17   5        0.06        9.59      5.49 o 
   1  17   5      165.67      141.54     25.20 o 
   2  17   5        9.34       13.05      6.17 o 
   3  17   5       52.32       51.11      8.98 o 
   4  17   5       19.84       10.88      6.04 o 
   5  17   5       58.81       61.39     10.06 o 
   6  17   5        8.28       -3.11      7.21 o 
  -5  18   5      108.50       93.91     12.66 o 
  -4  18   5       38.26       48.06     10.02 o 
  -3  18   5       27.91       15.16     15.80 o 
  -2  18   5       29.16       14.18      7.04 o 
  -1  18   5       31.80       29.99      8.01 o 
   0  18   5       11.08        0.79      5.54 o 
   1  18   5       32.26       33.69      7.83 o 
   2  18   5       29.23       23.86      7.21 o 
   3  18   5       26.26       23.01      7.63 o 
   4  18   5       39.09       38.10     18.85 o 
   5  18   5      110.56       82.28     11.53 o 
  -4  19   5       11.03       -1.95      6.24 o 
  -3  19   5       14.32       17.95      7.58 o 
  -2  19   5       26.92       16.97      7.66 o 
  -1  19   5       29.24       26.56      8.25 o 
   0  19   5        4.45        2.97      8.09 o 
   1  19   5       29.96       19.58      8.84 o 
   2  19   5       27.35       28.17      8.08 o 
   3  19   5       13.65       14.66      6.66 o 
   4  19   5        9.87        8.56     10.43 o 
  -3  20   5       45.57       43.38     10.34 o 
  -2  20   5       13.96       25.03     12.20 o 
  -1  20   5       80.21       72.66     11.87 o 
   0  20   5       55.12       60.50     10.41 o 
   1  20   5       81.72       83.52     12.39 o 
   2  20   5       14.14       26.09      8.01 o 
   3  20   5       46.43       66.80     15.93 o 
   0   0   6       89.71      110.20     13.05 o 
   1   0   6      123.83      138.51     10.02 o 
   2   0   6      248.47      239.19     12.66 o 
   3   0   6      726.19      648.59     17.82 o 
   4   0   6        5.44        2.01      2.19 o 
   5   0   6       19.26       32.43      5.74 o 
   6   0   6       25.52       20.11      4.17 o 
   7   0   6       99.41      109.73      8.07 o 
   8   0   6      154.24      165.31     16.38 o 
   9   0   6        0.01       -1.30      3.66 o 
  10   0   6       64.86       68.74      8.08 o 
  11   0   6        3.63       11.15      6.44 o 
 -11   1   6       10.16       16.38      5.87 o 
 -10   1   6       28.48       38.33      8.76 o 
  -9   1   6       17.71       22.99      5.36 o 
  -8   1   6        7.01        8.95      4.16 o 
  -7   1   6      424.38      466.59     15.78 o 
  -6   1   6       34.50       39.40      8.84 o 
  -5   1   6      423.72      464.32     12.68 o 
  -4   1   6      189.31      208.42     14.15 o 
  -3   1   6       86.37       95.66      7.61 o 
  -2   1   6      254.14      283.34     10.86 o 
  -1   1   6       39.39       46.12     10.62 o 
   0   1   6       53.34       47.94     12.49 o 
   1   1   6       36.51       39.10      6.25 o 
   2   1   6      259.13      281.81     30.29 o 
   3   1   6       84.50       90.14      6.56 o 
   4   1   6      196.63      183.19     11.81 o 
   5   1   6      420.12      482.54     16.53 o 
   6   1   6       36.08       44.85      5.89 o 
   7   1   6      421.16      508.63     24.32 o 
   8   1   6        7.24       12.02      4.37 o 
   9   1   6       18.35       26.48      5.50 o 
  10   1   6       28.35       29.19      5.97 o 
  11   1   6        9.88       10.10      5.49 o 
 -11   2   6       20.73       13.59      5.55 o 
 -10   2   6       32.31       50.69      7.24 o 
  -9   2   6       30.16       28.31      5.55 o 
  -8   2   6       94.56      115.51     11.57 o 
  -7   2   6       21.14        9.41      5.35 o 
  -6   2   6       77.46       85.91      6.98 o 
  -5   2   6       17.02       12.61      3.13 o 
  -4   2   6      130.01      130.13      6.46 o 
  -3   2   6      144.19      134.66      6.47 o 
  -2   2   6      266.27      274.58     10.73 o 
  -1   2   6       16.99       21.10      7.80 o 
   0   2   6       72.96       75.87      5.21 o 
   1   2   6       17.16       26.93      3.63 o 
   2   2   6      268.30      255.10     12.22 o 
   3   2   6      151.32      150.46     22.41 o 
   4   2   6      129.20      108.36      9.62 o 
   5   2   6       19.04       11.99      4.79 o 
   6   2   6       82.12       92.31      7.19 o 
   7   2   6       22.92       20.85      4.80 o 
   8   2   6       99.03      107.26      8.60 o 
   9   2   6       30.26       24.80      5.32 o 
  10   2   6       31.52       20.76      5.73 o 
  11   2   6       19.71       21.66      6.04 o 
 -10   3   6       43.10       60.52     14.59 o 
  -9   3   6       30.36       29.52      8.56 o 
  -8   3   6       61.87       71.94      8.42 o 
  -7   3   6       28.06       22.10      4.69 o 
  -6   3   6       92.73      114.94     11.85 o 
  -5   3   6       34.29       30.27      4.09 o 
  -4   3   6     1271.52     1294.73     25.48 o 
  -3   3   6      204.08      222.53      8.25 o 
  -2   3   6        9.46       10.51      2.73 o 
  -1   3   6       68.29       64.58      5.10 o 
   0   3   6      323.59      324.38     10.74 o 
   1   3   6       71.86       83.14      5.77 o 
   2   3   6        8.14        8.57      3.14 o 
   3   3   6      204.06      218.06      9.54 o 
   4   3   6     1263.65     1336.67     37.33 o 
   5   3   6       36.07       54.03      7.69 o 
   6   3   6       90.30       92.22     11.99 o 
   7   3   6       25.92       28.15      6.60 o 
   8   3   6       63.15       63.79      6.85 o 
   9   3   6       29.85       42.65      6.60 o 
  10   3   6       41.27       57.70      7.58 o 
 -10   4   6       36.94       39.54      6.76 o 
  -9   4   6       41.91       43.23      6.51 o 
  -8   4   6      130.15      124.95      9.00 o 
  -7   4   6      134.68      136.63      8.74 o 
  -6   4   6       79.18       86.88      8.02 o 
  -5   4   6       68.38       81.25      5.01 o 
  -4   4   6       40.64       39.26      3.69 o 
  -3   4   6       18.59       15.34      3.16 o 
  -2   4   6      219.68      216.66      7.92 o 
  -1   4   6      190.18      182.59      8.32 o 
   0   4   6        5.86        8.67      3.48 o 
   1   4   6      197.71      217.72     12.87 o 
   2   4   6      227.32      218.49      9.21 o 
   3   4   6       20.46       12.43      3.47 o 
   4   4   6       40.79       29.48      6.11 o 
   5   4   6       68.24       61.69      8.26 o 
   6   4   6       81.08       74.45      9.41 o 
   7   4   6      133.18      123.01     15.36 o 
   8   4   6      133.86      123.69     12.07 o 
   9   4   6       44.02       31.33      7.52 o 
  10   4   6       35.76       31.31      7.98 o 
 -10   5   6       59.72       79.49     10.26 o 
  -9   5   6       25.96       20.96      5.25 o 
  -8   5   6       76.91       55.52      5.62 o 
  -7   5   6      210.29      239.28      8.58 o 
  -6   5   6      233.20      221.00      8.21 o 
  -5   5   6        6.52        8.32      2.69 o 
  -4   5   6      174.74      160.95      7.37 o 
  -3   5   6       21.81       25.17      3.69 o 
  -2   5   6       43.17       49.45      4.48 o 
  -1   5   6      498.13      483.66     14.16 o 
   0   5   6      154.02      145.48      7.49 o 
   1   5   6      492.97      477.60     14.36 o 
   2   5   6       46.20       46.03      5.08 o 
   3   5   6       21.88       30.69      4.54 o 
   4   5   6      169.00      146.18      8.53 o 
   5   5   6        7.45       12.42      6.68 o 
   6   5   6      230.00      198.53     13.49 o 
   7   5   6      205.80      205.09     14.34 o 
   8   5   6       77.10       69.97      9.37 o 
   9   5   6       26.29       25.58      7.49 o 
  10   5   6       60.58       69.96     10.69 o 
 -10   6   6       24.90       37.50     14.94 o 
  -9   6   6        8.35        9.58      4.36 o 
  -8   6   6       24.77       47.68      5.51 o 
  -7   6   6      102.95      122.63      8.10 o 
  -6   6   6      166.17      192.72      7.69 o 
  -5   6   6       91.42       80.22      5.19 o 
  -4   6   6      151.30      184.74      7.98 o 
  -3   6   6      131.86      132.81      6.78 o 
  -2   6   6       18.12       15.10      3.23 o 
  -1   6   6       46.75       58.87      4.88 o 
   0   6   6       12.99       13.50      3.55 o 
   1   6   6       45.30       56.18      5.44 o 
   2   6   6       16.76       22.33      4.15 o 
   3   6   6      131.54      122.31     20.30 o 
   4   6   6      149.61      167.93      9.26 o 
   5   6   6       95.99       87.10      9.48 o 
   6   6   6      167.14      193.60     13.38 o 
   7   6   6       99.46      105.55     31.11 o 
   8   6   6       24.25       34.68      7.73 o 
   9   6   6        8.43       10.37     11.00 o 
  10   6   6       25.42       18.70     11.32 o 
 -10   7   6        1.48       -6.06      4.81 o 
  -9   7   6       30.07       30.02      5.23 o 
  -8   7   6       67.66       65.96      6.40 o 
  -7   7   6        0.39        2.08      3.00 o 
  -6   7   6       87.20       97.86      6.87 o 
  -5   7   6       18.82       17.65      3.91 o 
  -4   7   6       80.28       97.00      6.58 o 
  -3   7   6      378.34      410.23     12.01 o 
  -2   7   6      769.84      774.31     26.54 o 
  -1   7   6       53.75       65.16      5.26 o 
   0   7   6       25.99       13.97      3.42 o 
   1   7   6       53.08       59.35      5.78 o 
   2   7   6      777.23      720.89     28.07 o 
   3   7   6      378.73      415.00     16.86 o 
   4   7   6       85.30      100.89      9.95 o 
   5   7   6       17.19       12.97      4.25 o 
   6   7   6       86.19       86.36     17.21 o 
   7   7   6        0.60        1.77      4.34 o 
   8   7   6       68.44       69.28     13.84 o 
   9   7   6       31.98       14.53      6.68 o 
  10   7   6        1.43        1.78      6.36 o 
 -10   8   6       30.94       27.65      9.01 o 
  -9   8   6       27.20       38.40      6.48 o 
  -8   8   6       55.52       43.00      5.56 o 
  -7   8   6       55.18       57.10      5.80 o 
  -6   8   6       60.55       42.66      6.73 o 
  -5   8   6      169.57      184.05     10.61 o 
  -4   8   6       20.82       19.85      3.78 o 
  -3   8   6      228.85      241.64     10.21 o 
  -2   8   6      117.98      131.07      7.09 o 
  -1   8   6       59.73       69.82      7.75 o 
   0   8   6       67.83       71.10      6.14 o 
   1   8   6       55.58       55.51      5.64 o 
   2   8   6      121.23      131.39      8.68 o 
   3   8   6      226.78      248.75     10.70 o 
   4   8   6       21.24       17.10      4.43 o 
   5   8   6      169.20      160.80      9.68 o 
   6   8   6       59.95       45.50     12.10 o 
   7   8   6       55.56       46.92     19.97 o 
   8   8   6       53.49       41.15      8.69 o 
   9   8   6       28.19       25.65      7.45 o 
  10   8   6       30.80       22.04     13.09 o 
  -9   9   6       15.24        4.35      4.79 o 
  -8   9   6       22.28       28.16      9.97 o 
  -7   9   6       82.50       66.17      6.41 o 
  -6   9   6       42.14       48.81      8.05 o 
  -5   9   6        6.25       -0.06      3.35 o 
  -4   9   6        6.29        2.39      3.60 o 
  -3   9   6      115.53      120.39      7.06 o 
  -2   9   6      393.93      404.17     12.22 o 
  -1   9   6      231.38      221.64     10.11 o 
   0   9   6      842.87      827.91     21.26 o 
   1   9   6      233.15      219.24     17.13 o 
   2   9   6      390.95      404.70     14.65 o 
   3   9   6      116.27      122.61      9.69 o 
   4   9   6        5.69        3.40      3.48 o 
   5   9   6        7.18       10.55      3.93 o 
   6   9   6       42.56       42.82      6.37 o 
   7   9   6       84.87       60.81      9.32 o 
   8   9   6       22.99       31.27      7.72 o 
   9   9   6       14.81       12.97      6.81 o 
  -9  10   6        7.89        0.97      4.41 o 
  -8  10   6       28.90       22.97      8.36 o 
  -7  10   6       36.23       41.27     12.04 o 
  -6  10   6      222.49      246.07     12.12 o 
  -5  10   6      249.99      252.95     11.83 o 
  -4  10   6       13.04       16.96      6.93 o 
  -3  10   6       63.68       55.53      6.57 o 
  -2  10   6        5.54        3.93      3.20 o 
  -1  10   6      233.59      236.97     13.15 o 
   0  10   6      319.18      360.13     22.06 o 
   1  10   6      231.78      234.46     10.31 o 
   2  10   6        4.85        4.73      3.42 o 
   3  10   6       63.88       49.30      5.90 o 
   4  10   6       11.35        9.12      3.85 o 
   5  10   6      245.29      229.68     16.56 o 
   6  10   6      219.68      219.42     11.97 o 
   7  10   6       37.84       29.49      7.76 o 
   8  10   6       31.16       27.19      7.62 o 
   9  10   6        7.85       18.59      7.18 o 
  -9  11   6       39.72       28.09      8.99 o 
  -8  11   6       31.16       22.78     13.17 o 
  -7  11   6      129.09      160.66     14.79 o 
  -6  11   6       75.19       75.53      9.91 o 
  -5  11   6       10.72       16.60      6.13 o 
  -4  11   6       15.94        8.30      4.50 o 
  -3  11   6       94.96       95.55      8.23 o 
  -2  11   6      109.40      104.80      8.28 o 
  -1  11   6      153.86      150.31      9.58 o 
   0  11   6      459.66      516.83     14.38 o 
   1  11   6      155.49      140.55      9.67 o 
   2  11   6      112.07      104.05      7.67 o 
   3  11   6       93.52       86.41      8.92 o 
   4  11   6       16.43        3.03      3.60 o 
   5  11   6       10.80        7.48      4.27 o 
   6  11   6       75.71       63.15     11.46 o 
   7  11   6      129.08      133.45     10.54 o 
   8  11   6       30.65       38.66      8.28 o 
   9  11   6       40.34       55.78     12.69 o 
  -8  12   6       76.22       58.71      8.30 o 
  -7  12   6       44.88       33.20     10.03 o 
  -6  12   6       88.83       94.42     11.44 o 
  -5  12   6       81.30       80.32     24.11 o 
  -4  12   6      128.26      130.04     12.25 o 
  -3  12   6       13.61       19.71      5.17 o 
  -2  12   6       74.62       83.23      7.87 o 
  -1  12   6       23.35       19.22      5.19 o 
   0  12   6      240.12      231.97     17.36 o 
   1  12   6       25.96       26.30      7.26 o 
   2  12   6       73.62       68.09     10.18 o 
   3  12   6       15.24       24.28      4.92 o 
   4  12   6      127.61      124.10      9.03 o 
   5  12   6       79.69       87.71      8.44 o 
   6  12   6       86.93       66.20      7.83 o 
   7  12   6       45.49       50.72      7.38 o 
   8  12   6       75.89       70.50     10.86 o 
  -8  13   6        5.96       12.54      5.89 o 
  -7  13   6        8.90        7.30      5.93 o 
  -6  13   6       39.60       34.95      8.83 o 
  -5  13   6       33.43       33.83     13.59 o 
  -4  13   6      194.76      198.81     15.07 o 
  -3  13   6      185.61      169.20     13.93 o 
  -2  13   6      107.01      129.87     14.48 o 
  -1  13   6      159.33      187.76     11.03 o 
   0  13   6       16.52       17.75      4.70 o 
   1  13   6      161.58      156.95     10.26 o 
   2  13   6      107.46      124.06      8.67 o 
   3  13   6      187.87      175.28     10.09 o 
   4  13   6      194.40      218.55     11.52 o 
   5  13   6       32.27       42.98      6.45 o 
   6  13   6       38.90       45.44      6.85 o 
   7  13   6        9.99        2.55      4.73 o 
   8  13   6        5.58       16.54      7.51 o 
  -7  14   6       48.00       37.10      8.95 o 
  -6  14   6        9.97        7.26      6.18 o 
  -5  14   6        0.95        2.45      8.37 o 
  -4  14   6       44.58       43.54      8.87 o 
  -3  14   6       26.09       38.52      8.06 o 
  -2  14   6       35.81       39.45      8.23 o 
  -1  14   6      112.84      109.59     23.33 o 
   0  14   6        0.28        4.55      3.92 o 
   1  14   6      113.56      104.00      9.85 o 
   2  14   6       37.68       45.16      6.42 o 
   3  14   6       27.52       33.75     10.53 o 
   4  14   6       45.85       60.61      7.18 o 
   5  14   6        0.76        4.90      4.65 o 
   6  14   6       10.24       12.11      5.70 o 
   7  14   6       49.06       43.13      7.27 o 
  -7  15   6       13.82       14.35      7.52 o 
  -6  15   6      124.51      151.48     15.07 o 
  -5  15   6       61.71       83.50     16.76 o 
  -4  15   6       10.34        5.09      6.15 o 
  -3  15   6       29.06       30.36      7.97 o 
  -2  15   6      228.37      224.07     27.46 o 
  -1  15   6      264.52      263.28     34.64 o 
   0  15   6       45.32       36.43      8.00 o 
   1  15   6      266.64      285.70     13.67 o 
   2  15   6      223.76      242.47     16.20 o 
   3  15   6       28.91       20.44      6.74 o 
   4  15   6       11.09        4.18      5.42 o 
   5  15   6       62.16       60.39      7.59 o 
   6  15   6      124.06      145.56     15.36 o 
   7  15   6       13.62       23.61      6.95 o 
  -6  16   6       12.64       16.21      7.68 o 
  -5  16   6       26.88       23.14      7.88 o 
  -4  16   6       11.10       12.54      9.23 o 
  -3  16   6       13.32       13.55      9.71 o 
  -2  16   6       62.58       80.91     11.25 o 
  -1  16   6      203.25      236.69     20.49 o 
   0  16   6       48.94       38.04      8.16 o 
   1  16   6      201.16      188.97     18.79 o 
   2  16   6       61.12       70.80     10.33 o 
   3  16   6       13.99       21.62      5.74 o 
   4  16   6       11.14       20.36      7.38 o 
   5  16   6       27.91       24.94      7.34 o 
   6  16   6       12.62       12.02      6.34 o 
  -5  17   6       56.77       47.54     12.38 o 
  -4  17   6       21.66       12.96     17.88 o 
  -3  17   6       22.49       29.71      8.52 o 
  -2  17   6       37.74       28.85      8.27 o 
  -1  17   6       31.14       22.99      7.83 o 
   0  17   6       90.33       64.56     10.25 o 
   1  17   6       29.23       20.26      7.13 o 
   2  17   6       37.58       41.09      8.99 o 
   3  17   6       23.29       24.39      7.40 o 
   4  17   6       22.22       14.17      5.73 o 
   5  17   6       55.10       53.17      9.93 o 
  -4  18   6        0.42       -1.79      6.84 o 
  -3  18   6       28.91       40.11      9.36 o 
  -2  18   6       50.54       50.13     12.36 o 
  -1  18   6        4.43        4.50      5.82 o 
   0  18   6       12.95       14.17      7.94 o 
   1  18   6        4.46       -2.68      5.42 o 
   2  18   6       51.37       43.12      9.26 o 
   3  18   6       27.90       31.31      8.31 o 
   4  18   6        0.54        9.79      6.11 o 
  -2  19   6        7.52        5.14      6.24 o 
  -1  19   6        0.54        4.20      6.57 o 
   0  19   6        6.70        4.98      7.91 o 
   1  19   6        0.55       -2.44      5.65 o 
   2  19   6        8.16       12.63      7.28 o 
   0   0   7      601.14      535.35     29.95 o 
   1   0   7      252.35      258.80     27.75 o 
   2   0   7       82.62       68.55      9.06 o 
   3   0   7        2.90        3.20      4.55 o 
   4   0   7      242.85      245.61     14.80 o 
   5   0   7      282.72      318.28     16.16 o 
   6   0   7      185.85      197.13     20.97 o 
   7   0   7      151.62      147.79     15.61 o 
   8   0   7       12.73       28.04      9.76 o 
   9   0   7        4.59        3.57      5.72 o 
  10   0   7       38.72       18.24      8.07 o 
 -10   1   7       20.96       28.98     18.74 o 
  -9   1   7       16.89       20.68      7.22 o 
  -8   1   7       19.82        7.35      5.76 o 
  -7   1   7       18.37       16.78      6.48 o 
  -6   1   7       63.26       50.43      7.94 o 
  -5   1   7        4.96       10.23      5.52 o 
  -4   1   7       72.16       73.55      9.02 o 
  -3   1   7       95.34       99.43      7.81 o 
  -2   1   7       96.61      104.13      7.86 o 
  -1   1   7       18.19       14.16      5.22 o 
   0   1   7       32.09       17.54      5.57 o 
   1   1   7       19.24       21.50      5.77 o 
   2   1   7       98.42       80.58     20.67 o 
   3   1   7       94.61       93.81     21.86 o 
   4   1   7       70.29       63.14      8.72 o 
   5   1   7        4.39        5.09      4.76 o 
   6   1   7       62.63       69.93      9.43 o 
   7   1   7       19.77       14.60      6.20 o 
   8   1   7       20.49       22.60      6.99 o 
   9   1   7       17.65       29.37      8.38 o 
  10   1   7       20.63       12.94      7.25 o 
 -10   2   7       13.93       15.64      8.69 o 
  -9   2   7        4.70       10.27      6.08 o 
  -8   2   7       65.30       94.14     11.35 o 
  -7   2   7        7.47        9.49      5.63 o 
  -6   2   7      305.26      324.42     16.72 o 
  -5   2   7      132.97      117.23     11.99 o 
  -4   2   7      255.59      292.00     12.36 o 
  -3   2   7      320.22      285.84     12.16 o 
  -2   2   7       31.54       35.69      5.51 o 
  -1   2   7       85.90       62.02      8.39 o 
   0   2   7       24.62       27.48      6.17 o 
   1   2   7       86.38       86.43      9.37 o 
   2   2   7       32.00       42.64      7.67 o 
   3   2   7      321.95      342.89     21.51 o 
   4   2   7      248.22      273.07     15.05 o 
   5   2   7      129.20       87.05      9.74 o 
   6   2   7      302.09      330.82     30.00 o 
   7   2   7        7.86        6.07      5.17 o 
   8   2   7       67.60       76.62     10.35 o 
   9   2   7        4.79        5.92      7.48 o 
  10   2   7       13.57       15.44      7.81 o 
 -10   3   7       18.02       25.30      8.36 o 
  -9   3   7       40.94       33.25      8.05 o 
  -8   3   7       46.60       34.03      7.93 o 
  -7   3   7      121.26      134.36     14.19 o 
  -6   3   7       20.60       26.11     11.79 o 
  -5   3   7       35.66       42.89      6.25 o 
  -4   3   7      122.80       92.62      8.01 o 
  -3   3   7      548.87      510.69     37.54 o 
  -2   3   7      124.50      126.36      8.69 o 
  -1   3   7       30.89       35.62      6.86 o 
   0   3   7      259.48      247.23     22.81 o 
   1   3   7       29.47       26.64      6.18 o 
   2   3   7      122.88      135.48     11.32 o 
   3   3   7      550.50      517.67     35.13 o 
   4   3   7      126.92      105.71     14.85 o 
   5   3   7       36.29       50.72      9.43 o 
   6   3   7       21.64       29.90      7.21 o 
   7   3   7      121.15      154.96     13.34 o 
   8   3   7       47.65       39.21      8.08 o 
   9   3   7       39.76       25.54      7.58 o 
  10   3   7       17.17       15.41      7.34 o 
  -9   4   7       22.89       30.20      6.15 o 
  -8   4   7       38.19       30.87      6.55 o 
  -7   4   7      169.37      169.64     11.79 o 
  -6   4   7       89.17       80.82     10.04 o 
  -5   4   7       11.32       15.44      4.88 o 
  -4   4   7       65.53       87.19      7.87 o 
  -3   4   7      210.83      232.69     13.60 o 
  -2   4   7      294.68      275.16     12.11 o 
  -1   4   7      184.19      196.24     21.34 o 
   0   4   7      227.54      266.94     25.17 o 
   1   4   7      184.53      222.14     15.55 o 
   2   4   7      296.78      279.27     21.79 o 
   3   4   7      204.98      189.15     13.32 o 
   4   4   7       65.61       75.21     10.24 o 
   5   4   7       10.84       12.80      5.32 o 
   6   4   7       86.65       76.27      9.82 o 
   7   4   7      168.16      185.54     17.22 o 
   8   4   7       38.96       21.30      7.44 o 
   9   4   7       24.02       21.59      7.89 o 
  -9   5   7       11.12        6.72      5.71 o 
  -8   5   7        4.48        3.45      4.45 o 
  -7   5   7       36.97       40.42      6.16 o 
  -6   5   7       72.49       92.54      7.08 o 
  -5   5   7       74.73       65.13      6.12 o 
  -4   5   7      176.17      192.92     10.76 o 
  -3   5   7      189.86      196.84     10.80 o 
  -2   5   7      233.57      254.92     11.87 o 
  -1   5   7       11.23       10.97      5.81 o 
   0   5   7       70.38       91.58     14.93 o 
   1   5   7       11.96       11.32      5.29 o 
   2   5   7      238.12      297.14     15.80 o 
   3   5   7      193.86      209.86     13.73 o 
   4   5   7      178.70      193.36     13.41 o 
   5   5   7       77.51       69.60      9.39 o 
   6   5   7       72.73       67.24     11.07 o 
   7   5   7       34.80       31.82      7.77 o 
   8   5   7        4.19        6.66      5.86 o 
   9   5   7       10.47       13.18      7.16 o 
  -9   6   7        6.80        6.68      5.67 o 
  -8   6   7       11.88        7.47      7.62 o 
  -7   6   7       24.53       31.15      5.26 o 
  -6   6   7       13.91       15.39      4.10 o 
  -5   6   7      104.55      104.46      7.10 o 
  -4   6   7       12.21       23.93      5.07 o 
  -3   6   7      103.98       90.17      8.06 o 
  -2   6   7        7.02        7.14      4.15 o 
  -1   6   7       42.85       34.62      5.55 o 
   0   6   7       87.46       64.85      8.75 o 
   1   6   7       44.04       48.50     14.50 o 
   2   6   7        7.51       11.84      3.98 o 
   3   6   7      100.49       99.75      7.69 o 
   4   6   7       11.20       20.03      4.66 o 
   5   6   7      106.37       89.95     16.00 o 
   6   6   7       13.41       17.66      6.15 o 
   7   6   7       24.35       34.04      7.67 o 
   8   6   7       13.16        4.44      7.58 o 
   9   6   7        6.81        8.35      6.79 o 
  -9   7   7       17.43       29.16      7.54 o 
  -8   7   7       35.84       41.97      8.22 o 
  -7   7   7       36.94       44.42      6.73 o 
  -6   7   7       30.68       34.30      5.02 o 
  -5   7   7      118.63      124.30     11.39 o 
  -4   7   7       56.38       65.91      7.33 o 
  -3   7   7       44.74       38.19      6.17 o 
  -2   7   7      496.34      479.22     16.69 o 
  -1   7   7      113.42      105.73      8.60 o 
   0   7   7      106.83      131.44      8.21 o 
   1   7   7      115.81      127.20      8.19 o 
   2   7   7      496.45      486.54     17.01 o 
   3   7   7       43.19       43.84      5.90 o 
   4   7   7       55.17       53.67      6.47 o 
   5   7   7      116.71      117.33      9.08 o 
   6   7   7       29.91       32.09     10.41 o 
   7   7   7       36.45       29.07      7.50 o 
   8   7   7       36.01       33.73      8.50 o 
   9   7   7       17.78       37.71     16.11 o 
  -9   8   7       12.67       24.46      9.89 o 
  -8   8   7       17.27        8.60      5.07 o 
  -7   8   7        9.71        9.71      4.90 o 
  -6   8   7       23.46       13.12      4.75 o 
  -5   8   7       34.60       28.78      7.21 o 
  -4   8   7      123.99      149.88     10.06 o 
  -3   8   7       12.87        9.16      4.47 o 
  -2   8   7       57.41       52.98      7.98 o 
  -1   8   7       38.39       58.53      6.30 o 
   0   8   7        6.05       10.02      3.92 o 
   1   8   7       35.51       47.17      5.78 o 
   2   8   7       56.84       52.11      6.11 o 
   3   8   7       11.62       11.42      6.38 o 
   4   8   7      124.04      151.58     11.87 o 
   5   8   7       34.28       32.09      6.21 o 
   6   8   7       24.55       25.95     10.08 o 
   7   8   7        9.61       16.69      6.97 o 
   8   8   7       17.70        9.94      6.72 o 
   9   8   7       13.53        6.73      6.41 o 
  -8   9   7       33.57       20.75      6.89 o 
  -7   9   7       25.96       25.47      6.03 o 
  -6   9   7       35.01       36.06      6.33 o 
  -5   9   7       21.64       33.10      7.92 o 
  -4   9   7        7.53       11.86      4.55 o 
  -3   9   7       12.70        7.37      3.72 o 
  -2   9   7       68.37       65.17      5.98 o 
  -1   9   7       71.81       75.96      6.30 o 
   0   9   7        0.07       -0.34      2.97 o 
   1   9   7       69.23       59.03      6.43 o 
   2   9   7       66.32       67.47      6.91 o 
   3   9   7       13.67       15.10      4.61 o 
   4   9   7        8.22        2.90      3.81 o 
   5   9   7       21.05       24.13      6.00 o 
   6   9   7       34.84       20.61      7.40 o 
   7   9   7       24.81       42.46     11.91 o 
   8   9   7       33.44       26.43      7.89 o 
  -8  10   7        8.03       10.22     10.67 o 
  -7  10   7        8.35       10.30      6.33 o 
  -6  10   7      102.04      131.64     13.07 o 
  -5  10   7      173.80      144.17     10.31 o 
  -4  10   7        5.25        3.06      4.20 o 
  -3  10   7       78.15       72.35      7.71 o 
  -2  10   7      204.25      214.03     17.29 o 
  -1  10   7      116.57      112.08     12.52 o 
   0  10   7       80.86       80.56      6.60 o 
   1  10   7      116.57      110.46      9.33 o 
   2  10   7      207.62      203.34     10.73 o 
   3  10   7       81.06       69.75      7.21 o 
   4  10   7        5.93        0.62      3.89 o 
   5  10   7      171.73      165.07     12.04 o 
   6  10   7      101.70      116.83     14.53 o 
   7  10   7        8.66        1.14      9.81 o 
   8  10   7        8.85        2.77      6.33 o 
  -7  11   7       27.58       27.70      7.80 o 
  -6  11   7       42.13       54.36      9.61 o 
  -5  11   7       30.43       23.78      7.12 o 
  -4  11   7       30.23       44.73      6.82 o 
  -3  11   7       25.60       17.92      6.43 o 
  -2  11   7       15.69       13.37      4.91 o 
  -1  11   7       15.15       19.12      6.44 o 
   0  11   7       20.39       15.67      4.29 o 
   1  11   7       15.76        6.78      5.39 o 
   2  11   7       16.46       13.71      5.29 o 
   3  11   7       25.38       26.51      5.37 o 
   4  11   7       28.19       15.92      6.26 o 
   5  11   7       28.85       21.47      5.66 o 
   6  11   7       42.65       38.65      6.90 o 
   7  11   7       28.81       35.01      8.63 o 
  -7  12   7        3.26        5.69      5.08 o 
  -6  12   7        3.57        5.23      6.36 o 
  -5  12   7       19.24       10.74      6.23 o 
  -4  12   7       23.92       27.17      7.69 o 
  -3  12   7      136.42      148.03     13.98 o 
  -2  12   7       17.34        5.91      4.73 o 
  -1  12   7      128.07      136.77     19.96 o 
   0  12   7        1.20       -3.90      3.63 o 
   1  12   7      131.76      124.47      8.04 o 
   2  12   7       18.32       21.79      5.20 o 
   3  12   7      139.73      146.73     16.31 o 
   4  12   7       23.78       21.42      5.51 o 
   5  12   7       18.60       14.31      5.21 o 
   6  12   7        3.57        7.79      5.21 o 
   7  12   7        3.47       13.23      5.79 o 
  -6  13   7       31.84       21.02      7.72 o 
  -5  13   7       19.78       12.17      6.86 o 
  -4  13   7       36.45       42.15     12.28 o 
  -3  13   7        0.52        8.49      5.92 o 
  -2  13   7        3.82       10.44      4.97 o 
  -1  13   7        1.07       -1.89      4.12 o 
   0  13   7        1.15        2.03      4.20 o 
   1  13   7        1.26        3.38      4.35 o 
   2  13   7        3.36        2.83      5.10 o 
   3  13   7        0.66        0.14      4.17 o 
   4  13   7       35.34       40.93     13.93 o 
   5  13   7       19.76       32.11      6.34 o 
   6  13   7       31.72       29.69     11.01 o 
  -6  14   7       13.16       17.95      7.79 o 
  -5  14   7        2.11        0.55      5.79 o 
  -4  14   7       36.63       33.59      8.47 o 
  -3  14   7       12.94       21.26     11.61 o 
  -2  14   7       69.96       86.63     11.72 o 
  -1  14   7      203.51      199.20     15.66 o 
   0  14   7      156.81      163.42     14.33 o 
   1  14   7      202.71      214.56     12.62 o 
   2  14   7       68.06       51.15      7.39 o 
   3  14   7       13.13       13.43      6.72 o 
   4  14   7       37.41       36.43      7.95 o 
   5  14   7        2.38        5.87      4.97 o 
   6  14   7       13.32       13.09      6.57 o 
  -5  15   7        2.37        5.41      7.23 o 
  -4  15   7        6.76        3.45      6.84 o 
  -3  15   7       64.82       72.26     11.45 o 
  -2  15   7       31.74       35.51      8.92 o 
  -1  15   7       44.75       48.21      9.79 o 
   0  15   7      205.88      187.86     19.50 o 
   1  15   7       44.98       52.86      8.37 o 
   2  15   7       30.28       37.76      8.36 o 
   3  15   7       63.72       72.34     10.30 o 
   4  15   7        7.63        6.38      6.33 o 
   5  15   7        2.15        5.65     10.97 o 
  -4  16   7        7.46       14.63      7.89 o 
  -3  16   7       30.65       45.11      9.62 o 
  -2  16   7       24.50        8.65      6.67 o 
  -1  16   7        6.05       10.56     11.16 o 
   0  16   7      183.07      193.83     16.13 o 
   1  16   7        6.49        8.68     10.65 o 
   2  16   7       24.38       26.43      7.96 o 
   3  16   7       31.78       37.35      7.12 o 
   4  16   7        7.44       -5.69      9.97 o 
  -2  17   7       89.53      107.02     13.52 o 
  -1  17   7       12.45       10.40      7.31 o 
   0  17   7        2.86       -5.43      5.31 o 
   1  17   7       11.54        8.96     10.37 o 
   2  17   7       89.95      103.62     13.15 o 
   0   0   8      106.63       92.98     15.44 o 
   1   0   8       69.84      102.95     11.18 o 
   2   0   8        0.47        2.94      4.69 o 
   3   0   8        0.65       -0.37      4.73 o 
   4   0   8        0.01        2.59      5.07 o 
   5   0   8      243.59      247.97     29.57 o 
   6   0   8       21.35       18.49      6.96 o 
   7   0   8      110.29      103.80     12.32 o 
   8   0   8        2.14       -4.83      5.52 o 
  -8   1   8        7.43        8.11      6.75 o 
  -7   1   8        3.63        0.03      5.54 o 
  -6   1   8       30.77       25.07      7.19 o 
  -5   1   8       10.85       14.22      6.20 o 
  -4   1   8       46.81       44.44      8.39 o 
  -3   1   8       53.12       66.55     14.74 o 
  -2   1   8       30.54       23.76      6.89 o 
  -1   1   8        6.08        3.66      5.41 o 
   0   1   8       17.78       19.15      8.56 o 
   1   1   8        6.46        3.69      4.94 o 
   2   1   8       30.66       28.88      7.29 o 
   3   1   8       52.59       50.27      8.56 o 
   4   1   8       45.49       36.18      7.59 o 
   5   1   8       11.72        8.07      6.01 o 
   6   1   8       30.76       16.01      6.56 o 
   7   1   8        3.74       10.90      6.61 o 
   8   1   8        7.76        5.29      6.35 o 
  -8   2   8       10.29        5.18      6.33 o 
  -7   2   8       21.91       22.52      7.69 o 
  -6   2   8       97.67      113.04     12.24 o 
  -5   2   8       53.78       41.72      8.39 o 
  -4   2   8        5.77        9.35      6.24 o 
  -3   2   8        1.86        3.14      5.50 o 
  -2   2   8       57.41       58.52     15.40 o 
  -1   2   8        2.38        4.04      4.98 o 
   0   2   8       96.62      102.08     20.84 o 
   1   2   8        2.24       -3.58      4.97 o 
   2   2   8       59.02       63.45      9.40 o 
   3   2   8        1.53       -6.80      4.53 o 
   4   2   8        5.64        6.92      5.57 o 
   5   2   8       52.24       37.66      8.39 o 
   6   2   8       98.21      121.00     12.74 o 
   7   2   8       22.43       20.25     11.15 o 
   8   2   8       11.21        5.48      6.07 o 
  -8   3   8       15.77       16.22      7.56 o 
  -7   3   8       82.33      108.51     12.23 o 
  -6   3   8       14.54       13.49      6.38 o 
  -5   3   8       68.44       52.63     11.91 o 
  -4   3   8      106.48       97.25     22.10 o 
  -3   3   8       16.42       19.99      5.48 o 
  -2   3   8       29.36       24.62     12.32 o 
  -1   3   8        6.54        8.33      7.37 o 
   0   3   8      153.92      185.85     13.98 o 
   1   3   8        6.43        3.88      5.60 o 
   2   3   8       27.98       40.26      7.91 o 
   3   3   8       17.35       16.92      6.38 o 
   4   3   8      107.82       79.60     10.40 o 
   5   3   8       66.02       55.27      9.29 o 
   6   3   8       14.42       19.43      7.12 o 
   7   3   8       84.08      102.95     12.33 o 
   8   3   8       16.13        6.66      6.51 o 
  -8   4   8       28.58       24.36     10.13 o 
  -7   4   8       11.89        6.51      6.37 o 
  -6   4   8       79.75       86.64     20.68 o 
  -5   4   8       12.59       21.57      6.90 o 
  -4   4   8       96.16       81.82      8.45 o 
  -3   4   8       45.05       54.05      7.15 o 
  -2   4   8       28.65       25.62      5.52 o 
  -1   4   8       76.69       70.37      9.73 o 
   0   4   8       25.68       13.95      5.97 o 
   1   4   8       80.46       63.02     20.78 o 
   2   4   8       27.61       21.81      6.58 o 
   3   4   8       44.97       55.90      8.76 o 
   4   4   8       96.19       90.49     11.04 o 
   5   4   8       12.28       15.28      7.61 o 
   6   4   8       78.29       75.72     20.49 o 
   7   4   8       11.58        4.26      5.54 o 
   8   4   8       28.87       23.75      8.07 o 
  -8   5   8        1.45       -0.59      6.46 o 
  -7   5   8        5.75        6.19      8.28 o 
  -6   5   8        6.79       10.30      6.71 o 
  -5   5   8        7.71       -0.38      5.32 o 
  -4   5   8        4.12        3.44      8.15 o 
  -3   5   8       99.27      110.73     11.41 o 
  -2   5   8        5.88        1.76      5.71 o 
  -1   5   8       62.43       63.64     11.43 o 
   0   5   8      112.26      104.09     11.16 o 
   1   5   8       61.37       61.83     14.40 o 
   2   5   8        6.53        8.99      5.73 o 
   3   5   8       97.87      102.74     11.41 o 
   4   5   8        4.27        3.04      5.36 o 
   5   5   8        7.93        1.91      5.42 o 
   6   5   8        6.55       10.43      6.25 o 
   7   5   8        5.24       13.82      7.33 o 
   8   5   8        1.62        1.28      7.16 o 
  -8   6   8       24.03        5.61     10.62 o 
  -7   6   8       15.09       13.75     10.30 o 
  -6   6   8       42.29       53.43      9.35 o 
  -5   6   8        3.61        2.69      4.96 o 
  -4   6   8       52.40       49.34      7.32 o 
  -3   6   8       54.84       45.39      7.82 o 
  -2   6   8      146.62      146.83     10.54 o 
  -1   6   8       97.40       99.49      9.18 o 
   0   6   8       95.28       82.52     10.49 o 
   1   6   8       98.22      107.65     11.48 o 
   2   6   8      145.89      144.89     15.76 o 
   3   6   8       53.24       52.88      9.09 o 
   4   6   8       53.65       70.36     10.09 o 
   5   6   8        3.47        6.09      5.44 o 
   6   6   8       42.04       52.88      9.31 o 
   7   6   8       15.03       10.38      6.90 o 
   8   6   8       24.92       30.26      8.43 o 
  -8   7   8       18.72        4.82     10.37 o 
  -7   7   8        3.40        6.41      9.41 o 
  -6   7   8       18.77       24.80      8.04 o 
  -5   7   8       36.96       40.37      7.03 o 
  -4   7   8       12.35       13.18      5.25 o 
  -3   7   8        1.83       -1.30      4.20 o 
  -2   7   8       41.91       45.92      6.99 o 
  -1   7   8      175.37      176.52     11.40 o 
   0   7   8       11.97        3.39      5.29 o 
   1   7   8      176.91      211.29     14.91 o 
   2   7   8       43.31       60.80     21.24 o 
   3   7   8        2.13        0.90      5.60 o 
   4   7   8       13.21        7.70      5.89 o 
   5   7   8       37.63       42.69      8.71 o 
   6   7   8       18.15       18.49      6.97 o 
   7   7   8        3.88       14.24      7.19 o 
   8   7   8       18.34        7.79     10.62 o 
  -7   8   8       20.52        7.30      9.38 o 
  -6   8   8       35.63       31.19     14.78 o 
  -5   8   8       15.26       16.04      7.20 o 
  -4   8   8        9.24        3.66      5.05 o 
  -3   8   8       14.36        8.07      5.18 o 
  -2   8   8       29.77       16.89      5.53 o 
  -1   8   8      169.55      205.26     12.15 o 
   0   8   8       48.90       39.60     11.71 o 
   1   8   8      169.36      184.48     14.21 o 
   2   8   8       28.83       21.42      6.84 o 
   3   8   8       15.31       10.57      6.38 o 
   4   8   8        9.13        2.88      6.03 o 
   5   8   8       15.45       15.36      6.79 o 
   6   8   8       35.41       19.79      7.65 o 
   7   8   8       20.23       38.71      8.87 o 
  -7   9   8       18.52       10.05      7.55 o 
  -6   9   8        1.45        1.98      7.78 o 
  -5   9   8       34.36       28.83      8.39 o 
  -4   9   8       34.34       39.26      9.01 o 
  -3   9   8        4.58       -1.19      5.66 o 
  -2   9   8        6.10        6.31      4.86 o 
  -1   9   8       49.37       35.51      6.63 o 
   0   9   8        4.30        0.76      4.54 o 
   1   9   8       47.81       54.08      9.34 o 
   2   9   8        6.46       15.07     10.19 o 
   3   9   8        4.96        3.31      5.47 o 
   4   9   8       34.17       30.74      7.54 o 
   5   9   8       34.10       45.90      8.94 o 
   6   9   8        1.48        7.70      5.93 o 
   7   9   8       19.28       15.66      7.53 o 
  -6  10   8       34.96       32.26      9.45 o 
  -5  10   8       52.20       60.30     14.00 o 
  -4  10   8       19.70       15.08      7.48 o 
  -3  10   8       37.41       31.55      8.39 o 
  -2  10   8      163.91      184.77     36.43 o 
  -1  10   8        5.96       -0.90      4.68 o 
   0  10   8       34.33       23.83      6.07 o 
   1  10   8        5.74        1.67      5.67 o 
   2  10   8      165.85      160.64     13.72 o 
   3  10   8       38.22       35.66     17.06 o 
   4  10   8       18.43       15.11      7.04 o 
   5  10   8       51.88       51.63     15.65 o 
   6  10   8       34.47       58.06     10.05 o 
  -6  11   8       13.18       23.92     13.27 o 
  -5  11   8       16.05       12.76      8.01 o 
  -4  11   8       32.84       26.04      8.63 o 
  -3  11   8       52.28       33.10      8.42 o 
  -2  11   8        3.21        2.55      6.30 o 
  -1  11   8       21.26       27.48     12.71 o 
   0  11   8       23.88       27.42      6.35 o 
   1  11   8       20.99       17.59      7.14 o 
   2  11   8        3.43        9.67      6.48 o 
   3  11   8       53.34       58.42      9.82 o 
   4  11   8       31.48       45.84     10.27 o 
   5  11   8       15.16       14.61      5.74 o 
   6  11   8       13.31        5.32      5.53 o 
  -5  12   8        2.16       -0.03      9.03 o 
  -4  12   8        9.51       13.40     11.00 o 
  -3  12   8       10.54       18.35      8.06 o 
  -2  12   8       20.04       18.84      9.31 o 
  -1  12   8       70.05       81.43     12.01 o 
   0  12   8        8.07       14.64      7.17 o 
   1  12   8       70.78      100.13     16.54 o 
   2  12   8       20.59       27.30      8.64 o 
   3  12   8       10.35       13.90      5.14 o 
   4  12   8        9.51        7.17      5.11 o 
   5  12   8        2.34        3.81      4.95 o 
  -5  13   8        3.28       -4.21     11.48 o 
  -4  13   8       12.65       10.91     10.84 o 
  -3  13   8        1.36      -10.17      9.89 o 
  -2  13   8       48.49       67.74     11.59 o 
  -1  13   8       44.53       56.14     10.85 o 
   0  13   8       62.69       73.08     11.90 o 
   1  13   8       44.98       55.17      7.86 o 
   2  13   8       48.91       55.99     10.33 o 
   3  13   8        1.37        2.62      4.70 o 
   4  13   8       12.24        8.39      5.23 o 
   5  13   8        3.19       -1.67      5.05 o 
  -4  14   8       39.47       41.11     15.57 o 
  -3  14   8       13.28        3.44     11.55 o 
  -2  14   8        4.51       -0.32     10.02 o 
  -1  14   8       98.97       76.52     17.73 o 
   0  14   8       21.71       38.19      7.22 o 
   1  14   8       98.47       90.66     13.48 o 
   2  14   8        4.27       -2.03      4.82 o 
   3  14   8       13.86       17.26      9.73 o 
   4  14   8       39.63       62.60     10.41 o 
  -2  15   8       78.76       80.18     18.56 o 
  -1  15   8        0.58        4.56      6.08 o 
   0  15   8        5.15        6.00      9.19 o 
   1  15   8        0.62        5.58      5.55 o 
   2  15   8       77.70       93.79     10.11 o 
   0   0   9       18.16        1.37      8.58 o 
   1   0   9       32.22       39.51     10.08 o 
   2   0   9        0.08        2.02      5.61 o 
   3   0   9        6.74        2.25      5.86 o 
   4   0   9       17.64       23.64      7.87 o 
   5   0   9       25.18       30.46      8.34 o 
   6   0   9        1.45        0.05      6.47 o 
   7   0   9       11.79        5.98      8.72 o 
  -7   1   9        7.36        7.85     12.98 o 
  -6   1   9       73.16       64.85     10.88 o 
  -5   1   9       59.02       82.33     11.58 o 
  -4   1   9       29.38        9.67      6.61 o 
  -3   1   9       18.09       15.88      6.96 o 
  -2   1   9        1.76        3.97      6.25 o 
  -1   1   9        2.19        4.04      5.91 o 
   0   1   9       24.93       34.83      8.52 o 
   1   1   9        2.10        2.04      5.58 o 
   2   1   9        1.81        5.25      5.87 o 
   3   1   9       17.49       14.00      6.73 o 
   4   1   9       29.08       16.40      7.18 o 
   5   1   9       60.01       96.63     12.16 o 
   6   1   9       73.04       70.50     11.16 o 
   7   1   9        6.89        6.68      7.48 o 
  -7   2   9        2.71        1.29      6.41 o 
  -6   2   9       19.27       19.64      7.72 o 
  -5   2   9       12.26       15.72      9.52 o 
  -4   2   9       27.84       32.24      8.56 o 
  -3   2   9       10.06        4.82      6.07 o 
  -2   2   9       19.96       20.49      7.67 o 
  -1   2   9        4.36       -4.40      8.79 o 
   0   2   9       17.09       11.93      6.55 o 
   1   2   9        4.33        6.81      6.18 o 
   2   2   9       20.82       20.79     11.77 o 
   3   2   9       10.43       28.40      8.05 o 
   4   2   9       27.54       39.49      8.96 o 
   5   2   9       11.98       11.74      6.49 o 
   6   2   9       20.13       18.32      8.00 o 
   7   2   9        2.77        2.87      6.51 o 
  -7   3   9       39.71       47.64      9.87 o 
  -6   3   9       17.34       14.43     15.17 o 
  -5   3   9       46.12       60.52     10.59 o 
  -4   3   9       24.33       31.92      8.03 o 
  -3   3   9       21.67       25.86      7.70 o 
  -2   3   9       13.39       19.26      7.56 o 
  -1   3   9       27.34       20.93      7.61 o 
   0   3   9        0.85        1.69      5.86 o 
   1   3   9       27.19       18.21      7.29 o 
   2   3   9       13.27       20.97      7.42 o 
   3   3   9       22.21       20.93      7.29 o 
   4   3   9       24.53       13.03      8.87 o 
   5   3   9       44.71       35.81      9.74 o 
   6   3   9       17.32       17.62      7.64 o 
   7   3   9       40.82       40.45     10.22 o 
  -7   4   9        2.66       -0.35      8.04 o 
  -6   4   9       11.34       10.55      8.66 o 
  -5   4   9       21.08       20.81      7.72 o 
  -4   4   9       17.75       25.87     16.52 o 
  -3   4   9       44.22       33.11     19.73 o 
  -2   4   9       31.10       25.39      7.89 o 
  -1   4   9       34.56       24.19     16.76 o 
   0   4   9        0.67        0.02      5.27 o 
   1   4   9       35.93       47.36     15.87 o 
   2   4   9       31.62       28.93      8.18 o 
   3   4   9       43.92       43.65      9.10 o 
   4   4   9       17.90       17.91     17.38 o 
   5   4   9       21.02       12.01      6.74 o 
   6   4   9       10.87        3.46      6.66 o 
   7   4   9        2.53       -2.74      6.45 o 
  -6   5   9        0.94        6.80      6.15 o 
  -5   5   9        3.83        1.27      6.51 o 
  -4   5   9       18.61       17.93     11.51 o 
  -3   5   9       23.34       17.06      6.24 o 
  -2   5   9       37.73       50.82      7.66 o 
  -1   5   9       11.19        4.37      4.94 o 
   0   5   9        3.54       18.83      7.45 o 
   1   5   9       11.27        8.71      6.56 o 
   2   5   9       38.14       44.11      9.73 o 
   3   5   9       23.73       15.06      6.93 o 
   4   5   9       18.32       31.08      8.49 o 
   5   5   9        4.04        1.55      6.22 o 
   6   5   9        0.91        0.37      6.00 o 
  -6   6   9       33.42       24.54      8.02 o 
  -5   6   9       15.81       26.35      8.16 o 
  -4   6   9       30.27       27.69      8.28 o 
  -3   6   9        3.87        5.91      5.25 o 
  -2   6   9        8.13       11.72      5.50 o 
  -1   6   9       36.29       17.76      6.03 o 
   0   6   9       11.65       15.23     11.28 o 
   1   6   9       36.12       13.06     10.46 o 
   2   6   9        8.53        9.25      6.67 o 
   3   6   9        3.56        9.57      6.84 o 
   4   6   9       31.68       21.21     11.83 o 
   5   6   9       16.08        7.39     15.49 o 
   6   6   9       32.04       49.02      9.78 o 
  -6   7   9        0.16      -12.79      9.44 o 
  -5   7   9       36.35       59.51     10.54 o 
  -4   7   9        6.50        3.53      5.59 o 
  -3   7   9       19.72       22.23      6.46 o 
  -2   7   9       12.96       15.51      5.91 o 
  -1   7   9        8.30        9.46      5.50 o 
   0   7   9       18.56       20.72      7.62 o 
   1   7   9        8.36       11.63      6.73 o 
   2   7   9       12.34       19.99      7.48 o 
   3   7   9       19.37       21.39     12.92 o 
   4   7   9        6.64       -2.71      9.17 o 
   5   7   9       36.07       30.50      8.87 o 
   6   7   9        0.19        4.05      6.58 o 
  -5   8   9       10.13        4.63      7.75 o 
  -4   8   9       17.59        8.96      7.21 o 
  -3   8   9        4.29        4.97      5.20 o 
  -2   8   9       11.15        9.84      5.51 o 
  -1   8   9       10.55       18.70      6.32 o 
   0   8   9       12.72        8.80      5.84 o 
   1   8   9       10.25        3.64      6.95 o 
   2   8   9       10.99       14.40     11.12 o 
   3   8   9        4.24        3.83     11.45 o 
   4   8   9       17.39       14.22      7.59 o 
   5   8   9        9.80       15.51      7.45 o 
  -5   9   9       31.71       38.90      9.86 o 
  -4   9   9       24.73       28.02      9.81 o 
  -3   9   9       25.65       28.74      8.96 o 
  -2   9   9       14.35       10.10      5.61 o 
  -1   9   9       10.83        2.41      6.57 o 
   0   9   9       31.68       33.71      7.12 o 
   1   9   9       10.38        5.58     12.28 o 
   2   9   9       15.10       22.34      7.68 o 
   3   9   9       25.28       27.65      8.51 o 
   4   9   9       24.59       25.69     10.78 o 
   5   9   9       31.47       44.95     13.09 o 
  -4  10   9       18.47       24.81      8.90 o 
  -3  10   9        0.55        1.06     10.48 o 
  -2  10   9       17.51       12.40      8.34 o 
  -1  10   9        9.43        8.61      5.78 o 
   0  10   9        9.22       14.93      6.25 o 
   1  10   9        9.43       12.72      7.21 o 
   2  10   9       17.89       20.05     12.93 o 
   3  10   9        0.58       -6.53      6.20 o 
   4  10   9       17.68       14.03      8.04 o 
  -3  11   9       37.51       44.15     10.29 o 
  -2  11   9       26.86       10.97      8.56 o 
  -1  11   9       12.75       25.00      9.41 o 
   0  11   9       11.95       24.60      9.15 o 
   1  11   9       12.51       21.33      6.85 o 
   2  11   9       26.70       19.66     14.40 o 
   3  11   9       38.36       57.63     17.89 o 
  -2  12   9        3.82       -1.56      7.27 o 
  -1  12   9       16.22       29.89      9.91 o 
   0  12   9       28.37       38.76     10.34 o 
   1  12   9       17.07        7.86      7.46 o 
   2  12   9        3.88        3.25     10.94 o 
   0   0  10        2.01       -2.20      8.90 o 
   1   0  10        0.07       -2.71      6.38 o 
   2   0  10        3.00        8.15      9.31 o 
   3   0  10        1.72       11.47     21.00 o 
   4   0  10       10.73        4.47      7.46 o 
   5   0  10        0.03       -2.03      9.15 o 
  -4   1  10       58.83       71.57     12.13 o 
  -3   1  10       22.29       10.23     15.71 o 
  -2   1  10        0.10       -0.64      6.30 o 
  -1   1  10        0.45        4.00      6.67 o 
   0   1  10       26.17       32.31      8.99 o 
   1   1  10        0.48       -7.94      7.07 o 
   2   1  10        0.06       -5.71      6.07 o 
   3   1  10       21.77       12.41      7.99 o 
   4   1  10       58.41       38.23      9.66 o 
  -4   2  10       58.86       51.09     10.69 o 
  -3   2  10       11.61       16.75     11.61 o 
  -2   2  10        0.12        3.17      6.74 o 
  -1   2  10        0.33       -3.91      5.98 o 
   0   2  10        0.75       -1.88      6.37 o 
   1   2  10        0.36        1.24      6.57 o 
   2   2  10        0.10       -3.34      6.57 o 
   3   2  10       11.89       15.44     12.06 o 
   4   2  10       57.97       69.39     11.82 o 
  -4   3  10        9.56       15.73      8.18 o 
  -3   3  10       15.50       17.60      8.08 o 
  -2   3  10        2.79       17.55      8.20 o 
  -1   3  10        9.18        5.12     13.13 o 
   0   3  10        0.11       -1.53      6.59 o 
   1   3  10        9.16        3.16      6.68 o 
   2   3  10        2.77        1.95      6.97 o 
   3   3  10       15.94       16.27      7.48 o 
   4   3  10        9.44       13.03      8.16 o 
  -4   4  10        9.06        4.52      8.13 o 
  -3   4  10       30.44       25.70      8.70 o 
  -2   4  10        1.15        3.36      7.19 o 
  -1   4  10        4.55        5.56      6.48 o 
   0   4  10        1.37        6.83      7.14 o 
   1   4  10        4.73       11.20      8.13 o 
   2   4  10        1.19        3.09      8.76 o 
   3   4  10       30.28       34.08     10.33 o 
   4   4  10        9.17       17.05      7.72 o 
  -4   5  10        3.02       10.57     12.44 o 
  -3   5  10       10.54       15.81     10.24 o 
  -2   5  10       16.03        8.33     13.60 o 
  -1   5  10        7.16        0.73      5.37 o 
   0   5  10        9.28        9.14     21.34 o 
   1   5  10        6.99       -2.10      6.29 o 
   2   5  10       16.46       15.45      8.10 o 
   3   5  10       10.68        9.61      7.62 o 
   4   5  10        2.89       -2.40      6.27 o 
  -3   6  10        3.61        9.90      8.09 o 
  -2   6  10        1.06       -1.90      5.76 o 
  -1   6  10       20.45       12.46      8.88 o 
   0   6  10       14.24       11.50      7.73 o 
   1   6  10       20.43        7.96      7.55 o 
   2   6  10        1.17        3.29      6.96 o 
   3   6  10        3.52        1.46      6.99 o 
  -2   7  10        0.23       -4.24      5.53 o 
  -1   7  10        1.70        4.66      5.82 o 
   0   7  10        0.11       -1.92      5.51 o 
   1   7  10        1.74        0.65      7.25 o 
   2   7  10        0.17        2.80      7.92 o 
  -2   8  10       10.73       11.78      6.60 o 
  -1   8  10       17.63       16.78      7.12 o 
   0   8  10        5.93       -3.22      5.13 o 
   1   8  10       17.49       14.01      8.03 o 
   2   8  10       10.65       12.46      7.93 o 
                                                 
